# Supplementary material for: Proteomic Analysis of S-Acylated Proteins in Human B Cells Reveals Palmitoylation of the Immune Regulators CD20 and CD23
Source: PLoS One. 2012 May 17;7(5):e37187. doi: 10.1371/journal.pone.0037187 (PMC3355122; doi:10.1371/journal.pone.0037187)
Supplement: Table S1 — List of identified proteins. Identification results from all samples were merged and proteins were grouped to respect the principle of parsimony. Only proteins identified by at least two peptides were retained. Proteins that have been previously established as palmitoylated (“Established”) or identified as candidates in previous proteomic screens (“Proteomics”) are indicated along with the corresponding reference. The list of references is below the table. The spectral index has been calculated as described in Fu et al. (J. Proteome Re., 2008;7(3):845–854). NA (not applicable): a spectral index is calculated only for proteins that are present in both HA+ and HA− samples. For the proteins that are not identified in one category of samples (HA+ or HA−), the averaged normalized spectral count of this sample is considered as equal to 0. Sc: spectral count; nsc: normalized spectral count (spectral count of a protein divided by the total number of assigned spectra in the corresponding sample). Exp1 to 3 correspond to the three biological replicates. (XLS) [file pone.0037187.s001.xls]

## Sheet: Feuil1
Supplementary Table S1: List of identified proteins. Identification results from all samples were merged and proteins were grouped to respect the principle of parsimony. Only proteins identified by at least two peptides were retained. Proteins that have been previously established as palmitoylated ("established") or identified as candidates in previous proteomic screens ("proteomics") are indicat…
Entry Name (Uniprot)	Description	Gene Name	Palmitoylation status	Reference	Presence in HA+ and/or HA-	Total spectral count	Spectral index	Candidate	Number of peptides (different sequences)	Number of peptides (different masses)	Score	Coverage (%)	Number of HA+ samples	Number of HA- samples	Exp1, HA+ (sc)	Exp2, HA+ (sc)	Exp3, HA+ (sc)	Exp1, HA- (sc)	Exp2, HA- (sc)	Exp3, HA- (sc)	Exp1, HA+ (nsc)	Exp2, HA+ (nsc)	Exp3, HA+ (nsc)	Exp1, HA- (nsc)	Exp2, HA- (nsc)	Exp3, HA- (nsc)	Averaged HA+ nsc	Averaged HA- nsc	Length	Mass
1433T_HUMAN	14-3-3 protein theta	YWHAQ	Proteomics	33, 34	Common	4	-0.200624	No	2	2	146.35	9.52	1	1			1			3			0.000297177			0.0011957	0.000297177	0.0011957	252	27746.8
1433Z_HUMAN	14-3-3 protein zeta/delta	YWHAZ	Proteomics	33, 35	Common	3	-0.152289	No	2	2	104.12	7.54	1	1			1			2			0.000297177			0.00079713	0.000297177	0.00079713	252	27727.7
1A01_HUMAN	HLA class I histocompatibility antigen, A-1 alpha chain	HLA-A			Common	122	0.446181	No	6	6	489.9	21.29	3	3	44	24	57	11	6	19	0.0147108	0.00814664	0.0169391	0.00468683	0.00298063	0.00757274	0.0132655	0.00508007	371	40820.2
1A80_HUMAN	HLA class I histocompatibility antigen, A-80 alpha chain	HLA-A			Common	99	0.37657	No	5	5	372.58	16.76	3	3	27	24	47	6	8	19	0.00902708	0.00814664	0.0139673	0.00255646	0.00397417	0.00757274	0.0103803	0.00470112	370	40766.2
1B18_HUMAN	HLA class I histocompatibility antigen, B-18 alpha chain	HLA-B			Common	569	0.870618	Yes	15	15	1214.01	49.59	3	3	234	70	237	10	5	13	0.0782347	0.023761	0.0704309	0.00426076	0.00248385	0.00518135	0.0574755	0.00397532	365	40250
1B38_HUMAN	HLA class I histocompatibility antigen, B-38 alpha chain	HLA-B			Common	619	0.845182	Yes	20	20	1492.08	59.67	3	3	254	93	226	10	8	18	0.0849214	0.0315682	0.067162	0.00426076	0.00397417	0.00717417	0.0612172	0.00513637	367	40391.1
1B55_HUMAN	HLA class I histocompatibility antigen, B-55 alpha chain	HLA-B			Common	431	0.86608	Yes	16	16	1240.73	48.23	3	3	234	58	233	9	6	13	0.0782347	0.0196877	0.0692422	0.00383468	0.00298063	0.00518135	0.0557215	0.00399889	367	40471
1B73_HUMAN	HLA class I histocompatibility antigen, B-73 alpha chain	HLA-B			Common	262	0.56172	Yes	4	4	386.9	14.99	3	3	99	23	57	11	8	19	0.0330993	0.0078072	0.0169391	0.00468683	0.00397417	0.00757274	0.0192819	0.00541125	367	40409.9
1C03_HUMAN	HLA class I histocompatibility antigen, Cw-3 alpha chain	HLA-C			Common	142	0.687558	Yes	5	5	260.34	14.71	3	3	48	81	47	7	5	13	0.0160481	0.0274949	0.0139673	0.00298253	0.00248385	0.00518135	0.0191701	0.00354924	374	41171.2
1C06_HUMAN	HLA class I histocompatibility antigen, Cw-6 alpha chain	HLA-C			Common	409	0.7462	Yes	8	8	649.49	26.61	3	3	141	83	152	14	8	19	0.0471414	0.0281738	0.0451709	0.00596506	0.00397417	0.00757274	0.040162	0.00583732	372	40943.1
1C07_HUMAN	HLA class I histocompatibility antigen, Cw-7 alpha chain	HLA-C			Common	414	0.7462	Yes	12	12	945.71	36.04	3	3	141	83	152	14	8	19	0.0471414	0.0281738	0.0451709	0.00596506	0.00397417	0.00757274	0.040162	0.00583732	369	40622.9
1C12_HUMAN	HLA class I histocompatibility antigen, Cw-12 alpha chain	HLA-C			Common	256	0.673767	Yes	12	12	835.4	38.54	3	3	48	50	152	11	6	19	0.0160481	0.0169722	0.0451709	0.00468683	0.00298063	0.00757274	0.0260637	0.00508007	371	40860.1
1C17_HUMAN	HLA class I histocompatibility antigen, Cw-17 alpha chain	HLA-C			Common	216	0.695556	Yes	7	7	571.13	21.12	3	3	68	50	152	11	6	19	0.0227349	0.0169722	0.0451709	0.00468683	0.00298063	0.00757274	0.0282926	0.00508007	374	41212.6
2B1B_HUMAN	HLA class II histocompatibility antigen, DRB1-11 beta chain	HLA-DRB1			HA+ only	2	NA	No	2	2	96.47	6.93	1	0		2						0.000678887					0.000678887	0	274	30141
A0MNW2_HUMAN	MHC class I antigen (Fragment)	HLA-B			Common	368	0.834171	Yes	16	16	1190.82	58.04	3	3	234	58	206	9	6	19	0.0782347	0.0196877	0.0612184	0.00383468	0.00298063	0.00757274	0.0530469	0.00479602	286	31521.3
A2TEM8_HUMAN	MHC class I antigen (Fragment)	HLA-B			HA+ only	18	NA	Yes	2	2	133.78	22.92	2	0	10		8				0.00334336		0.00237741				0.00286039	0	96	10566
A3FG56_HUMAN	MHC class I antigen (Fragment)	HLA-B			Common	189	0.600256	Yes	7	7	595.16	45.26	3	3	84	34	49	7	6	19	0.0280843	0.0115411	0.0145617	0.00298253	0.00298063	0.00757274	0.0180623	0.00451196	190	21003.2
A4PJ10_HUMAN	MHC class I antigen (Fragment)	HLA-C			Common	142	0.707441	Yes	5	5	293.2	27.6	3	3	48	65	120	7	5	18	0.0160481	0.0220638	0.0356612	0.00298253	0.00248385	0.00717417	0.0245911	0.00421352	192	21200.3
A4ZX99_HUMAN	MHC class I antigen (Fragment)	HLA-B			Common	359	0.845422	Yes	14	14	1055.49	55.24	3	3	254	58	226	9	6	19	0.0849214	0.0196877	0.067162	0.00383468	0.00298063	0.00757274	0.057257	0.00479602	286	31542.3
A5A163_HUMAN	MHC class I antigen (Fragment)	HLA-B			Common	301	0.78816	Yes	9	9	611.32	27.87	3	3	68	51	206	9	6	13	0.0227349	0.0173116	0.0612184	0.00383468	0.00298063	0.00518135	0.033755	0.00399889	305	33614.4
A8E0Y5_HUMAN	MHC class I antigen (Fragment)	HLA-B			Common	355	0.84809	Yes	11	11	946.2	47.2	3	3	254	58	237	9	6	19	0.0849214	0.0196877	0.0704309	0.00383468	0.00298063	0.00757274	0.0583467	0.00479602	286	31551.4
A8K3Q9_HUMAN	cDNA FLJ76611, highly similar to Homo sapiens ribosomal protein L14 (RPL14), mRNA	RPL14*			Common	6	0.296017	No	2	2	119.77	12.09	2	1	2	3			1		0.000668673	0.00101833			0.000496771		0.000843501	0.000496771	215	23440
A9QUT7_HUMAN	MHC class I antigen (Fragment)	HLA-A			Common	130	0.480266	No	8	8	655.03	31.12	3	3	54	24	47	6	8	19	0.0180542	0.00814664	0.0139673	0.00255646	0.00397417	0.00757274	0.0133894	0.00470112	286	31480.1
AAAT_HUMAN	Neutral amino acid transporter B(0)	SLC1A5	Proteomics	14, 18, 33, 34, 35	HA+ only	70	NA	Yes	11	12	842.26	25.69	3	0	30	28	12				0.0100301	0.00950441	0.00356612				0.00770021	0	541	56562.2
ABC3C_HUMAN	Probable DNA dC->dU-editing enzyme APOBEC-3C	APOBEC3C			HA+ only	3	NA	No	2	3	151.99	12.56	1	0		3						0.00101833					0.00101833	0	207	22811
ACTB_HUMAN	Actin, cytoplasmic 1	ACTB	Proteomics	33, 34	Common	460	-0.381436	No	21	30	2390.72	65.96	3	3	59	15	97	75	26	188	0.0197258	0.00509165	0.0288262	0.0319557	0.012916	0.0749303	0.0178812	0.039934	379	41709.7
ACTBL_HUMAN	Beta-actin-like protein 2	ACTBL2	Proteomics	9	Common	88	-0.442506	No	3	3	176.24	11.02	3	3	10	15	13	17	23	33	0.00334336	0.00509165	0.0038633	0.00724329	0.0114257	0.0131527	0.00409944	0.0106072	381	41976
ACTC_HUMAN	Actin, alpha cardiac muscle 1	ACTC1	Proteomics	18, 35	Common	245	-0.485756	No	11	13	785.59	26.51	3	3	31	15	45	77	23	98	0.0103644	0.00509165	0.013373	0.0328078	0.0114257	0.0390594	0.00960968	0.0277643	381	41991.9
ACTG_HUMAN	Actin, cytoplasmic 2	ACTG1	Proteomics	33, 34	Common	441	-0.376697	No	21	30	2398.79	65.96	3	3	57	15	93	77	23	176	0.0190572	0.00509165	0.0276374	0.0328078	0.0114257	0.0701475	0.0172621	0.038127	379	41765.8
ADA10_HUMAN	Disintegrin and metalloproteinase domain-containing protein 10	ADAM10	Proteomics	18, 34	HA+ only	7	NA	Yes	3	3	158.12	5.5	3	0	2	2	3				0.000668673	0.000678887	0.00089153				0.000746363	0	764	84087.7
ADT2_HUMAN	ADP/ATP translocase 2	SLC25A5	Proteomics	33, 34, 35	Common	18	-0.181467	No	6	6	306.02	20.47	3	3	3	6	1	5	3	3	0.00100301	0.00203666	0.000297177	0.00213038	0.00149031	0.0011957	0.00111228	0.00160546	298	32874.2
ADT3_HUMAN	ADP/ATP translocase 3	SLC25A6	Proteomics	18, 33, 34	Common	21	-0.134245	No	5	5	271.22	17.45	3	3	3	7	1	5	3	3	0.00100301	0.0023761	0.000297177	0.00213038	0.00149031	0.0011957	0.00122543	0.00160546	298	32845.2
AFG32_HUMAN	AFG3-like protein 2	AFG3L2			HA+ only	3	NA	No	2	2	107.39	2.11	2	0	1	2					0.000334336	0.000678887					0.000506611	0	804	88528.2
ALBU_HUMAN	Serum albumin	ALB	Proteomics	33	HA+ only	6	NA	Yes	5	5	315.75	10.39	1	0	6						0.00200602						0.00200602	0	645	71001
ALDOA_HUMAN	Fructose-bisphosphate aldolase A	ALDOA	Proteomics	9, 18, 33	Common	23	-0.143401	No	9	9	551.37	36.03	1	3	10			11	1	1	0.00334336			0.00468683	0.000496771	0.000398565	0.00334336	0.00186072	358	39395.3
ALDOC_HUMAN	Fructose-bisphosphate aldolase C	ALDOC	Proteomics	33	Common	6	-0.145476	No	2	2	194.14	10.89	1	1	2			4			0.000668673			0.0017043			0.000668673	0.0017043	358	39431.2
AMPL_HUMAN	Cytosol aminopeptidase	LAP3			HA- only	8	NA	No	4	4	233.66	9.16	0	2				6	2					0.00255646	0.000993542		0	0.001775	513	56130.8
ANM1_HUMAN	Protein arginine N-methyltransferase 1	PRMT1			HA- only	4	NA	No	4	4	226.31	15.65	0	2				3		1				0.00127823		0.000398565	0	0.000838396	377	41488.5
ANXA4_HUMAN	Annexin A4	ANXA4	Proteomics	34	HA- only	2	NA	No	2	2	160.56	9.82	0	1						2						0.00079713	0	0.00079713	326	35860.1
ARP2_HUMAN	Actin-related protein 2	ACTR2			HA- only	2	NA	No	2	2	75.75	4.68	0	1				2						0.000852152			0	0.000852152	406	44732.2
ARP3B_HUMAN	Actin-related protein 3B	ACTR3B			Common	12	-0.416436	No	2	2	116.5	4.63	1	3	3			3	2	4	0.00100301			0.00127823	0.000993542	0.00159426	0.00100301	0.00128868	432	47577.2
ARPC3_HUMAN	Actin-related protein 2/3 complex subunit 3	ARPC3			Common	3	-0.152289	No	2	2	145.55	10.75	1	1			1			2			0.000297177			0.00079713	0.000297177	0.00079713	186	20533.4
ARPC4_HUMAN	Actin-related protein 2/3 complex subunit 4	ARPC4			HA- only	2	NA	No	2	2	85.43	11.24	0	2					1	1					0.000496771	0.000398565	0	0.000447668	178	19654.3
AT1A1_HUMAN	Sodium/potassium-transporting ATPase subunit alpha-1	ATP1A1	Proteomics	9, 18, 33, 34	Common	3	-0.165478	No	2	2	120.32	2.63	1	1	1				2		0.000334336				0.000993542		0.000334336	0.000993542	1025	112824
AT2A2_HUMAN	Sarcoplasmic/endoplasmic reticulum calcium ATPase 2	ATP2A2	Proteomics	33, 34	Common	12	-0.402731	No	5	5	347.07	6.43	2	2		1	2		2	7		0.000339443	0.000594354		0.000993542	0.00278996	0.000466898	0.00189175	1042	114683
ATPA_HUMAN	ATP synthase subunit alpha, mitochondrial	ATP5A1	Proteomics	33, 35	Common	37	-0.556568	No	10	11	760.34	25.83	2	3	8	1		12	10	6	0.00267469	0.000339443		0.00511291	0.00496771	0.00239139	0.00150707	0.00415734	542	59713.6
ATPB_HUMAN	ATP synthase subunit beta, mitochondrial	ATP5B	Proteomics	34	Common	7	-0.191929	No	6	6	397.9	15.98	1	1	2				5		0.000668673				0.00248385		0.000668673	0.00248385	513	56524.6
ATPO_HUMAN	ATP synthase subunit O, mitochondrial	ATP5O	Proteomics	18, 33, 35	Common	4	-0.0640447	No	3	3	192.56	18.96	1	2		2			1	1		0.000678887			0.000496771	0.000398565	0.000678887	0.000447668	211	23262.7
AUP1_HUMAN	Ancient ubiquitous protein 1	AUP1	Proteomics	18, 34	HA+ only	8	NA	Yes	3	3	210.74	9.98	3	0	5	1	2				0.00167168	0.000339443	0.000594354				0.000868493	0	481	52994.7
B2DFZ9_HUMAN	MHC class I antigen (Fragment)	HLA-B			Common	355	0.865186	Yes	10	10	873.35	41.32	3	3	234	51	237	9	6	13	0.0782347	0.0173116	0.0704309	0.00383468	0.00298063	0.00518135	0.0553257	0.00399889	288	31690.4
B2NJ17_HUMAN	MHC class I antigen (Fragment)	HLA-B			Common	359	0.839663	Yes	13	13	1042.6	52.61	3	3	234	58	226	9	6	19	0.0782347	0.0196877	0.067162	0.00383468	0.00298063	0.00757274	0.0550281	0.00479602	287	31627.4
B2R959_HUMAN	cDNA, FLJ94229, highly similar to Homo sapiens heterogeneous nuclear ribonucleoprotein L (HNRPL),mRNA				Common	23	-0.185255	No	4	7	495.51	11.31	3	3	4	6	1	6	4	2	0.00133735	0.00203666	0.000297177	0.00255646	0.00198708	0.00079713	0.00122373	0.00178022	548	60211.2
B3WFC8_HUMAN	MHC Class I antigen (Fragment)	HLA-A			Common	162	0.48575	No	12	12	898.8	42.71	3	3	54	24	60	11	6	19	0.0180542	0.00814664	0.0178306	0.00468683	0.00298063	0.00757274	0.0146771	0.00508007	288	31761.2
B4DE59_HUMAN	cDNA FLJ60424, highly similar to Junction plakoglobin				Common	78	-0.0979794	No	6	6	353.64	10.39	3	3	15	20	22	12	17	22	0.00501505	0.00678887	0.00653789	0.00511291	0.00844511	0.00876843	0.00611393	0.00744215	568	62576.9
B4DJ38_HUMAN	cDNA FLJ56092, highly similar to Pentatricopeptide repeat protein 1	ATP5J2*			Common	8	0.17157	No	2	2	96.66	2.88	2	1	2	4			2		0.000668673	0.00135777			0.000993542		0.00101322	0.000993542	764	84057.5
B4DMY3_HUMAN	cDNA FLJ60713, highly similar to Homo sapiens heterogeneous nuclear ribonucleoprotein A/B (HNRPAB), transcript variant 1, mRNA	HNRNPAB*			Common	9	-0.420778	No	2	2	100.15	6.92	2	3	1		2	1	2	3	0.000334336		0.000594354	0.000426076	0.000993542	0.0011957	0.000464345	0.000871771	318	34986.9
B4DRT3_HUMAN	Pyruvate kinase				Common	76	-0.391087	No	20	23	1467.06	54.13	3	3	11	5	18	11	11	36	0.0036777	0.00169722	0.00534918	0.00468683	0.00546448	0.0143483	0.0035747	0.00816655	508	55890.7
B4GT1_HUMAN	Beta-1,4-galactosyltransferase 1	B4GALT1	Proteomics	18, 34	HA+ only	6	NA	Yes	2	2	60.03	4.76	3	0	4	1	1				0.00133735	0.000339443	0.000297177				0.000657989	0	399	43892.3
B4Z1E1_HUMAN	MHC class I antigen (Fragment)	HLA-A			Common	43	-0.0705162	No	6	8	479.42	24.87	3	3	9	10	18	7	6	19	0.00300903	0.00339443	0.00534918	0.00298253	0.00298063	0.00757274	0.00391755	0.00451196	189	20792.5
B6VAW4_HUMAN	MHC class I antigen (Fragment)	HLA-B			Common	170	0.670504	Yes	6	6	467.61	69.47	3	3	68	70	47	10	5	13	0.0227349	0.023761	0.0139673	0.00426076	0.00248385	0.00518135	0.0201544	0.00397532	95	10471.2
B7Z5W8_HUMAN	cDNA FLJ55034, highly similar to Dihydrolipoyllysine-residue succinyltransferase component of 2- oxoglutarate dehydrogenase complex, mitochondrial (EC 2.3.1.61)				Common	91	-0.128384	No	9	12	698.71	30.79	3	3	20	15	17	21	9	21	0.00668673	0.00509165	0.00505201	0.00894759	0.00447094	0.00836987	0.00561013	0.0072628	367	39527.9
BET1_HUMAN	BET1 homolog	BET1	Proteomics	8	HA+ only	10	NA	Yes	2	3	288.64	24.17	3	0	1	1	8				0.000334336	0.000339443	0.00237741				0.00101706	0	120	13280.8
BET1L_HUMAN	BET1-like protein	BET1L	Proteomics	8	HA+ only	3	NA	No	2	2	109.82	25	1	0			3						0.00089153				0.00089153	0	112	12428.2
BST2_HUMAN	Bone marrow stromal antigen 2	BST2	Proteomics	35	Common	46	0.720711	Yes	4	4	232.28	18.99	3	3	12	14	15	2	1	2	0.00401204	0.00475221	0.00445765	0.000852152	0.000496771	0.00079713	0.0044073	0.000715351	179	19756.3
BUB3_HUMAN	Mitotic checkpoint protein BUB3	BUB3			HA- only	3	NA	No	2	2	108.3	8.01	0	1				3						0.00127823			0	0.00127823	337	37131.2
C0KK01_HUMAN	MHC class I antigen (Fragment)	HLA-C			Common	349	0.727898	Yes	13	13	970.64	56.08	3	3	119	83	137	14	8	18	0.039786	0.0281738	0.0407132	0.00596506	0.00397417	0.00717417	0.0362243	0.00570447	189	20826.2
C109A_HUMAN	Coiled-coil domain-containing protein 109A	CCDC109A			HA+ only	6	NA	Yes	2	2	156.66	9.12	3	0	2	2	2				0.000668673	0.000678887	0.000594354				0.000647304	0	362	39841.8
C1K0X3_HUMAN	MHC class I antigen	HLA-Cw			Common	128	0.52795	No	13	13	988.77	43.78	3	3	44	50	47	6	8	19	0.0147108	0.0169722	0.0139673	0.00255646	0.00397417	0.00757274	0.0152168	0.00470112	370	40761.2
C1QBP_HUMAN	Complement component 1 Q subcomponent-binding protein, mitochondrial	C1QBP	Proteomics	33, 34	HA+ only	4	NA	No	2	2	160.91	11.97	2	0		3	1					0.00101833	0.000297177				0.000657753	0	284	31342.6
C5J406_HUMAN	MHC class I antigen	HLA-B			Common	443	0.869437	Yes	15	15	1208.32	49.59	3	3	254	58	226	9	6	13	0.0849214	0.0196877	0.067162	0.00383468	0.00298063	0.00518135	0.057257	0.00399889	367	40422
C6K6I7_HUMAN	MHC class I antigen	HLA-B			Common	433	0.864507	Yes	15	15	1183.04	47.57	3	3	234	58	226	9	6	13	0.0782347	0.0196877	0.067162	0.00383468	0.00298063	0.00518135	0.0550281	0.00399889	370	40738.9
C7C4Z7_HUMAN	MHC class I antigen (Fragment)	HLA-C			Common	157	0.724142	Yes	5	5	363.95	32.63	3	3	47	83	137	7	6	19	0.0157138	0.0281738	0.0407132	0.00298253	0.00298063	0.00757274	0.0282003	0.00451196	190	20954.1
C7FDR3_HUMAN	MHC class I antigen (Fragment)	HLA-B			Common	86	0.885415	Yes	4	4	355.72	31.41	3	1	52	7	25	2			0.0173855	0.0023761	0.00742942	0.000852152			0.00906367	0.000852152	191	21114.2
C7FFM0_HUMAN	MHC class I antigen	HLA-C			Common	158	0.623925	Yes	6	6	386.01	19.2	3	3	47	83	49	7	6	19	0.0157138	0.0281738	0.0145617	0.00298253	0.00298063	0.00757274	0.0194831	0.00451196	375	41287.2
C8CHA4_HUMAN	MHC class I antigen (Fragment)	HLA-C			Common	325	0.721986	Yes	9	9	632.06	48.19	3	3	111	83	137	14	8	18	0.0371113	0.0281738	0.0407132	0.00596506	0.00397417	0.00717417	0.0353328	0.00570447	193	21275.2
C8CJE2_HUMAN	MHC class I antigen (Fragment)	HLA-B			Common	193	0.600256	Yes	7	7	597.11	50	3	3	84	34	49	7	6	19	0.0280843	0.0115411	0.0145617	0.00298253	0.00298063	0.00757274	0.0180623	0.00451196	192	21196
C9E846_HUMAN	MHC class I antigen (Fragment)	HLA-A			Common	18	-0.0312896	No	4	4	240.3	18.75	3	1	4	5	11			18	0.00133735	0.00169722	0.00326895			0.00717417	0.00210117	0.00717417	192	21128
C9IYG0_HUMAN	Putative uncharacterized protein CTDSP1	CTDSP1	Proteomics	18, 34	HA+ only	2	NA	No	2	2	76.31	7.87	1	0		2						0.000678887					0.000678887	0	267	29397.6
C9WCY3_HUMAN	MHC class I antigen (Fragment)	HLA-B			Common	161	0.744256	Yes	4	4	224.1	23.44	3	3	84	28	63	7	5	7	0.0280843	0.00950441	0.0187221	0.00298253	0.00248385	0.00278996	0.0187703	0.00275211	192	21194
CALX_HUMAN	Calnexin	CANX	Established	14	Common	90	0.925592	Yes	13	13	843.41	24.14	3	2	23	41	24		1	1	0.00768974	0.0139172	0.00713224		0.000496771	0.000398565	0.00957972	0.000447668	613	67525.9
CAPZB_HUMAN	F-actin-capping protein subunit beta	CAPZB	Proteomics	34	Common	6	-0.297489	No	2	2	112.79	8.1	2	2	1		1	2		2	0.000334336		0.000297177	0.000852152		0.00079713	0.000315757	0.000824641	284	31330.8
CASPE_HUMAN	Caspase-14	CASP14			Common	3	-0.215137	No	2	2	98.12	11.16	1	2		1		1		1		0.000339443		0.000426076		0.000398565	0.000339443	0.000412321	251	27662
CAV1_HUMAN	Caveolin-1	CAV1	Established	7	HA+ only	3	NA	No	2	2	128.72	16.22	2	0	1	2					0.000334336	0.000678887					0.000506611	0	185	20458.5
CD20_HUMAN	B-lymphocyte antigen CD20	MS4A1			Common	39	0.880067	Yes	4	5	386.7	11.33	3	1	8	12	18			1	0.00267469	0.00407332	0.00534918			0.000398565	0.0040324	0.000398565	300	33055.7
CD37_HUMAN	Leukocyte antigen CD37	CD37	Established	5	HA+ only	3	NA	No	2	2	60.12	5.56	1	0			3						0.00089153				0.00089153	0	288	31682.5
CD38_HUMAN	ADP-ribosyl cyclase 1	CD38	Proteomics	18, 34	Common	24	0.296601	No	9	9	601.13	24.76	1	1			23			1			0.00683507			0.000398565	0.00683507	0.000398565	311	34306.1
CD44_HUMAN	CD44 antigen	CD44	Established	11	Common	83	0.882211	Yes	7	9	754.65	9.59	3	2	22	22	36		1	2	0.0073554	0.00746775	0.0106984		0.000496771	0.00079713	0.00850717	0.000646951	740	81503.4
CD53_HUMAN	Leukocyte surface antigen CD53	CD53	Established	5	Common	12	0.661006	Yes	2	2	125.2	6.79	3	1	3	3	5			1	0.00100301	0.00101833	0.00148588			0.000398565	0.00116907	0.000398565	221	24324.5
CD63_HUMAN	CD63 antigen	CD63	Established	5	HA+ only	21	NA	Yes	2	4	275.25	5.17	3	0	6	6	9				0.00200602	0.00203666	0.00267459				0.00223909	0	232	25619.1
CD70_HUMAN	CD70 antigen	CD70	Proteomics	34	Common	42	0.710905	Yes	7	7	355.11	31.94	3	2	8	12	18		1	3	0.00267469	0.00407332	0.00534918		0.000496771	0.0011957	0.0040324	0.000846233	191	21104.9
CD81_HUMAN	CD81 antigen	CD81	Established	5	HA+ only	13	NA	Yes	4	4	314.53	28.63	2	0		3	10					0.00101833	0.00297177				0.00199505	0	234	25792.1
CD82_HUMAN	CD82 antigen	CD82	Established	5	Common	53	0.909618	Yes	5	7	621.41	20.45	3	1	13	12	27			1	0.00434637	0.00407332	0.00802377			0.000398565	0.00548116	0.000398565	269	29605.8
CD9_HUMAN	CD9 antigen	CD9	Established	5	HA+ only	11	NA	Yes	3	3	199.22	15.22	1	0			11						0.00326895				0.00326895	0	230	25399
CF125_HUMAN	Uncharacterized protein C6orf125	C6orf125	Proteomics	34	HA+ only	2	NA	No	2	2	157.5	18.52	1	0			2						0.000594354				0.000594354	0	135	14865.5
CH082_HUMAN	UPF0598 protein C8orf82	C8orf82	Proteomics	8	HA+ only	9	NA	Yes	4	5	293.09	26.27	2	0		1	8					0.000339443	0.00237741				0.00135843	0	217	23874.1
CH60_HUMAN	60 kDa heat shock protein, mitochondrial	HSPD1	Proteomics	33, 35	Common	26	-0.289021	No	8	9	597	22.38	3	3	8	2	1	9	4	2	0.00267469	0.000678887	0.000297177	0.00383468	0.00198708	0.00079713	0.00121692	0.0022063	554	61016.4
CHCH3_HUMAN	Coiled-coil-helix-coiled-coil-helix domain-containing protein 3, mitochondrial	CHCHD3	Proteomics	33	HA+ only	2	NA	No	2	2	131.28	9.7	1	0		2						0.000678887					0.000678887	0	237	26136.2
CISD2_HUMAN	CDGSH iron sulfur domain-containing protein 2	CISD2			Common	7	-0.294186	No	3	3	138.6	23.91	1	2		2			3	2		0.000678887			0.00149031	0.00079713	0.000678887	0.00114372	138	15268.5
CK059_HUMAN	UPF0404 protein C11orf59	C11orf59	Established	18	Common	40	0.776489	Yes	8	10	663.47	65.22	3	1	2	12	24			2	0.000668673	0.00407332	0.00713224			0.00079713	0.00395808	0.00079713	161	17733.8
CKAP4_HUMAN	Cytoskeleton-associated protein 4	CKAP4	Established	36	Common	41	0.604238	Yes	17	17	1139.22	33.56	2	1		2	38			1		0.000678887	0.0112927			0.000398565	0.0059858	0.000398565	599	65982.7
CLH1_HUMAN	Clathrin heavy chain 1	CLTC	Proteomics	18, 33	HA- only	3	NA	No	3	3	162.17	2.01	0	1					3						0.00149031		0	0.00149031	1740	191493
CLIC1_HUMAN	Chloride intracellular channel protein 1	CLIC1	Proteomics	33	Common	40	-0.0807325	No	10	11	667.32	56.15	1	1			18			22			0.00534918			0.00876843	0.00534918	0.00876843	244	26905.8
CLIC4_HUMAN	Chloride intracellular channel protein 4	CLIC4			Common	4	-0.0485756	No	3	3	129.33	15.33	1	1			2			2			0.000594354			0.00079713	0.000594354	0.00079713	261	28753.7
CMTD1_HUMAN	Catechol-O-methyltransferase domain-containing protein 1	COMTD1	Proteomics	8	HA+ only	3	NA	No	3	3	142.71	21.46	1	0		3						0.00101833					0.00101833	0	261	28790.4
COF1_HUMAN	Cofilin-1	CFL1	Proteomics	33, 35	Common	6	0.116176	No	2	2	129.2	13.1	2	2		2	2		1	1		0.000678887	0.000594354		0.000496771	0.000398565	0.00063662	0.000447668	168	18490.7
COPD_HUMAN	Coatomer subunit delta	ARCN1			Common	8	-0.53545	No	3	3	163.39	6.74	2	3	1	1		1	2	3	0.000334336	0.000339443		0.000426076	0.000993542	0.0011957	0.00033689	0.000871771	519	57174.1
COR1A_HUMAN	Coronin-1A	CORO1A	Proteomics	33	Common	70	-0.404692	No	12	13	794.27	32.18	3	3	8	4	13	11	4	30	0.00267469	0.00135777	0.0038633	0.00468683	0.00198708	0.011957	0.00263192	0.00621029	463	50993.8
COR1C_HUMAN	Coronin-1C	CORO1C	Proteomics	34	HA- only	3	NA	No	2	2	172.81	5.8	0	1						3						0.0011957	0	0.0011957	483	53215.1
COX2_HUMAN	Cytochrome c oxidase subunit 2	MT-CO2	Proteomics	33	Common	15	0.0239673	No	4	5	375.43	18.53	3	2	3	4	2		4	2	0.00100301	0.00135777	0.000594354		0.00198708	0.00079713	0.000985045	0.00139211	232	25548.2
CTL1_HUMAN	Choline transporter-like protein 1	SLC44A1	Proteomics	19, 34	HA+ only	10	NA	Yes	4	4	239.8	7.97	2	0		2	8					0.000678887	0.00237741				0.00152815	0	665	73253.3
CTL2_HUMAN	Choline transporter-like protein 2	SLC44A2	Proteomics	14, 34	HA+ only	2	NA	No	2	2	67.97	2.34	1	0			2						0.000594354				0.000594354	0	728	80098.6
CTR1_HUMAN	High affinity cationic amino acid transporter 1	SLC7A1	Proteomics	18, 34	HA+ only	3	NA	No	2	3	110.98	3.09	1	0	3						0.00100301						0.00100301	0	614	67594.1
CV028_HUMAN	UPF0027 protein C22orf28	C22orf28	Proteomics	34	HA- only	2	NA	No	2	2	62.4	3.59	0	2				1	1					0.000426076	0.000496771		0	0.000461423	501	55174.9
CY24B_HUMAN	Cytochrome b-245 heavy chain	CYBB			Common	25	0.508396	No	4	5	401.57	6.41	3	2	9	7	5	1	3		0.00300903	0.0023761	0.00148588	0.000426076	0.00149031		0.00229034	0.000958194	593	65293.6
CYB5B_HUMAN	Cytochrome b5 type B	CYB5B	Proteomics	33, 34, 35	Common	15	0.215727	No	4	4	281.98	51.35	3	1	1	1	9			4	0.000334336	0.000339443	0.00267459			0.00159426	0.00111612	0.00159426	148	16322
D0VE43_HUMAN	MHC class I antigen (Fragment)	HLA-B			Common	201	0.600256	Yes	7	7	601.45	42.19	3	3	84	34	49	7	6	19	0.0280843	0.0115411	0.0145617	0.00298253	0.00298063	0.00757274	0.0180623	0.00451196	192	21139.3
D1MEQ9_HUMAN	MHC class I antigen (Fragment)	HLA-B			Common	308	0.715021	Yes	6	6	382.81	34.03	3	3	102	83	137	14	8	18	0.0341023	0.0281738	0.0407132	0.00596506	0.00397417	0.00717417	0.0343298	0.00570447	191	21086
D2DKJ4_HUMAN	MHC class I antigen (Fragment)	HLA-C			Common	133	0.565105	Yes	6	6	313.88	28.5	3	3	48	28	14	7	5	7	0.0160481	0.00950441	0.00416048	0.00298253	0.00248385	0.00278996	0.00990434	0.00275211	193	21286.3
D3DQG3_HUMAN	CD74 antigen (Invariant polypeptide of major histocompatibility complex, class II antigen-associated), isoform CRA_b	CD74			Common	273	0.657695	Yes	10	13	904.36	42.92	3	1	16	23	212			22	0.00534938	0.0078072	0.0630015			0.00876843	0.025386	0.00876843	240	26477.4
D3U4D3_HUMAN	MHC class I antigen (Fragment)	HLA-C			Common	321	0.691502	Yes	10	10	733.97	47.89	3	3	108	65	120	14	8	18	0.0361083	0.0220638	0.0356612	0.00596506	0.00397417	0.00717417	0.0312778	0.00570447	190	20924.1
D3U6A0_HUMAN	MHC class I antigen (Fragment)	HLA-A			Common	20	-0.0424225	No	4	4	239.47	19.69	3	1	4	5	10			18	0.00133735	0.00169722	0.00297177			0.00717417	0.00200211	0.00717417	193	21270.2
D4IH33_HUMAN	MHC class I antigen (Fragment)	HLA-Cw			Common	165	0.706807	Yes	10	13	811.15	42.71	3	3	54	28	69	7	5	7	0.0180542	0.00950441	0.0205052	0.00298253	0.00248385	0.00278996	0.0160213	0.00275211	192	21167.8
DDX1_HUMAN	ATP-dependent RNA helicase DDX1	DDX1	Proteomics	33	Common	4	-0.331878	No	3	3	129.11	4.14	1	2		1		2	1			0.000339443		0.000852152	0.000496771		0.000339443	0.000674461	748	82379.8
DDX39_HUMAN	ATP-dependent RNA helicase DDX39	DDX39			HA- only	6	NA	No	4	4	223.89	9.42	0	2				3		3				0.00127823		0.0011957	0	0.00123696	446	49098
DDX3X_HUMAN	ATP-dependent RNA helicase DDX3X	DDX3X	Proteomics	33, 34	Common	28	-0.425268	No	9	9	565.36	17.74	2	3	5	4		10	8	1	0.00167168	0.00135777		0.00426076	0.00397417	0.000398565	0.00151473	0.00287783	665	73198
DDX5_HUMAN	Probable ATP-dependent RNA helicase DDX5	DDX5	Proteomics	33	Common	20	-0.39888	No	6	6	328.68	10.03	2	3	4	3		7	5	2	0.00133735	0.00101833		0.00298253	0.00248385	0.00079713	0.00117784	0.00208784	628	69104.7
DESP_HUMAN	Desmoplakin	DSP	Proteomics	8	Common	12	-0.236215	No	10	10	452.48	3.38	2	2	1		4	4	3		0.000334336		0.00118871	0.0017043	0.00149031		0.000761522	0.00159731	3014	331569
DHSA_HUMAN	Succinate dehydrogenase [ubiquinone] flavoprotein subunit, mitochondrial	SDHA	Proteomics	33	Common	5	-0.374726	No	4	4	219.61	7.88	1	2	1			1		3	0.000334336			0.000426076		0.0011957	0.000334336	0.000810886	660	72645.3
DHSB_HUMAN	Succinate dehydrogenase [ubiquinone] iron-sulfur subunit, mitochondrial	SDHB			Common	32	-0.134323	No	8	8	480.18	31.71	3	2	2	7	6	3		14	0.000668673	0.0023761	0.00178306	0.00127823		0.00557991	0.00160928	0.00342907	287	31608.8
DHX15_HUMAN	Putative pre-mRNA-splicing factor ATP-dependent RNA helicase DHX15	DHX15	Proteomics	33	Common	8	0.0273933	No	4	5	234.27	5.57	2	1	3	2			3		0.00100301	0.000678887			0.00149031		0.000840948	0.00149031	826	90875.2
DHX9_HUMAN	ATP-dependent RNA helicase A	DHX9	Proteomics	33, 34	Common	48	-0.272991	No	18	18	995.07	15.23	2	3	7	13		6	18	4	0.00234035	0.00441276		0.00255646	0.00894188	0.00159426	0.00337656	0.0043642	1280	140869
DLDH_HUMAN	Dihydrolipoyl dehydrogenase, mitochondrial	DLD			Common	2	-0.0402148	No	2	2	96.69	5.09	1	1	1			1			0.000334336			0.000426076			0.000334336	0.000426076	491	54115.9
DRA_HUMAN	HLA class II histocompatibility antigen, DR alpha chain	HLA-DRA			Common	20	-0.0394536	No	2	3	195.49	9.58	3	3	3	3	5	4	1	4	0.00100301	0.00101833	0.00148588	0.0017043	0.000496771	0.00159426	0.00116907	0.00126511	261	28732.7
DSRAD_HUMAN	Double-stranded RNA-specific adenosine deaminase	ADAR	Proteomics	34	HA- only	2	NA	No	2	2	108.2	2.51	0	1					2						0.000993542		0	0.000993542	1235	135882
E2AK2_HUMAN	Interferon-induced, double-stranded RNA-activated protein kinase	EIF2AK2			Common	17	-0.210762	No	7	8	506.44	15.96	2	2	3	4		6	4		0.00100301	0.00135777		0.00255646	0.00198708		0.00118039	0.00227177	564	62055.6
EAA3_HUMAN	Excitatory amino acid transporter 3	SLC1A1	Established	14	HA+ only	4	NA	No	3	3	204.87	9.07	1	0	4						0.00133735						0.00133735	0	518	57063.3
EF1A1_HUMAN	Elongation factor 1-alpha 1	EEF1A1	Proteomics	33	Common	149	-0.321165	No	14	18	1230.73	43.08	3	3	24	7	30	38	15	35	0.00802407	0.0023761	0.0089153	0.0161909	0.00745156	0.0139498	0.00643849	0.0125307	455	50109.1
EF1G_HUMAN	Elongation factor 1-gamma	EEF1G	Proteomics	9, 18	Common	22	-0.346771	No	5	5	337.23	10.33	2	3	6		2	10	2	2	0.00200602		0.000594354	0.00426076	0.000993542	0.00079713	0.00130019	0.00201714	455	50087.1
EF2_HUMAN	Elongation factor 2	EEF2	Proteomics	18, 33	Common	8	-0.424654	No	2	2	84.72	2.77	1	3	2			2	2	2	0.000668673			0.000852152	0.000993542	0.00079713	0.000668673	0.000880941	866	95276.9
EIF3G_HUMAN	Eukaryotic translation initiation factor 3 subunit G	EIF3G	Proteomics	19	Common	6	-0.287415	No	2	2	92.89	7.12	1	3	2			2	1	1	0.000668673			0.000852152	0.000496771	0.000398565	0.000668673	0.000582496	323	35588.9
ELAV1_HUMAN	ELAV-like protein 1	ELAVL1			Common	17	-0.244168	No	6	6	388.77	24.77	2	3	5	2		6	1	3	0.00167168	0.000678887		0.00255646	0.000496771	0.0011957	0.00117528	0.00141631	327	36069.2
ENOA_HUMAN	Alpha-enolase	ENO1	Proteomics	33	Common	79	-0.56286	No	14	18	1409.63	47.2	2	3	6		13	13	5	42	0.00200602		0.0038633	0.00553899	0.00248385	0.0167397	0.00293466	0.00825419	428	47139.3
ENOB_HUMAN	Beta-enolase	ENO3			Common	14	-0.23649	No	2	2	182.26	7.75	2	3	6		13	13	5	6	0.00200602		0.0038633	0.00553899	0.00248385	0.00239139	0.00293466	0.00347141	426	46902.3
ENTP1_HUMAN	Ectonucleoside triphosphate diphosphohydrolase 1	ENTPD1	Established	16	HA+ only	30	NA	Yes	2	3	197.69	4.18	3	0	5	12	13				0.00167168	0.00407332	0.0038633				0.00320277	0	526	57927.1
ERGI3_HUMAN	Endoplasmic reticulum-Golgi intermediate compartment protein 3	ERGIC3	Established	18	HA+ only	16	NA	Yes	7	9	403.19	25	3	0	11	2	3				0.0036777	0.000678887	0.00089153				0.00174937	0	392	43194.5
F162A_HUMAN	UPF0389 protein FAM162A	FAM162A	Proteomics	8	HA+ only	8	NA	Yes	3	5	394.37	19.75	1	0			8						0.00237741				0.00237741	0	157	17331.2
FABP5_HUMAN	Fatty acid-binding protein, epidermal	FABP5			Common	7	-0.341736	No	5	5	222.65	37.96	2	2	1	1			1	4	0.000334336	0.000339443			0.000496771	0.00159426	0.00033689	0.00104552	137	15154.5
FCER2_HUMAN	Low affinity immunoglobulin epsilon Fc receptor	FCER2			HA+ only	43	NA	Yes	8	10	595.49	32.33	3	0	14	4	25				0.00468071	0.00135777	0.00742942				0.0044893	0	331	36445.7
FLOT1_HUMAN	Flotillin-1	FLOT1	Established	20	Common	216	0.901459	Yes	24	32	2572.63	66.98	3	3	90	54	64	4	2	2	0.0300903	0.0183299	0.0190193	0.0017043	0.000993542	0.00079713	0.0224798	0.00116499	430	47325.6
FLOT2_HUMAN	Flotillin-2	FLOT2	Established	21	Common	146	0.927923	Yes	22	27	1925.18	59.95	3	2	45	48	50		2	1	0.0150451	0.0162933	0.0148588		0.000993542	0.000398565	0.0153991	0.000696054	427	47034.7
FUBP2_HUMAN	Far upstream element-binding protein 2	KHSRP			HA- only	6	NA	No	6	6	263.54	10.54	0	1					6						0.00298063		0	0.00298063	664	73101
FUS_HUMAN	RNA-binding protein FUS	FUS			Common	12	-0.265344	No	3	3	186.2	5.45	2	3	2	3		1	4	2	0.000668673	0.00101833		0.000426076	0.00198708	0.00079713	0.000843501	0.0010701	514	53393.8
FYN_HUMAN	Proto-oncogene tyrosine-protein kinase Fyn	FYN	Established	15	HA+ only	5	NA	Yes	2	2	95.58	3.26	3	0	2	4	1				0.000668673	0.00135777	0.000297177				0.000774541	0	552	60723.4
G3P_HUMAN	Glyceraldehyde-3-phosphate dehydrogenase	GAPDH	Proteomics	33, 34	Common	298	-0.0958958	No	18	31	2378.31	72.84	3	3	106	38	10	96	22	26	0.0354397	0.0128988	0.00297177	0.0409033	0.010929	0.0103627	0.0171034	0.0207316	335	36030.4
GATM_HUMAN	Glycine amidinotransferase, mitochondrial	GATM			Common	13	-0.294333	No	6	6	385.97	21.14	1	1			1			12			0.000297177			0.00478278	0.000297177	0.00478278	440	48424.3
GBB1_HUMAN	Guanine nucleotide-binding protein G(I)/G(S)/G(T) subunit beta-1	GNB1	Proteomics	33	Common	7	-0.277928	No	3	3	154.86	10.32	1	2	2			4		1	0.000668673			0.0017043		0.000398565	0.000668673	0.00105143	339	37353
GBB2_HUMAN	Guanine nucleotide-binding protein G(I)/G(S)/G(T) subunit beta-2	GNB2			Common	3	-0.277928	No	3	3	167.32	10.32	1	2	2			4		1	0.000668673			0.0017043		0.000398565	0.000668673	0.00105143	339	37307.1
GBLP_HUMAN	Guanine nucleotide-binding protein subunit beta-2-like 1	GNB2L1	Proteomics	33	Common	5	-0.378191	No	2	2	170.82	8.81	1	2	1			2		2	0.000334336			0.000852152		0.00079713	0.000334336	0.000824641	318	35054.6
GNA13_HUMAN	Guanine nucleotide-binding protein subunit alpha-13	GNA13	Established	3	Common	35	0.842457	Yes	3	4	239.35	8.25	3	1	24	3	7		1		0.00802407	0.00101833	0.00208024		0.000496771		0.00370755	0.000496771	400	44021.7
GNAI2_HUMAN	Guanine nucleotide-binding protein G(i), alpha-2 subunit	GNAI2	Established	24	Common	228	0.724918	Yes	16	19	1656.73	58.04	3	3	96	61	46	16	2	7	0.0320963	0.020706	0.0136701	0.00681721	0.000993542	0.00278996	0.0221575	0.00353357	367	40425.1
GNAI3_HUMAN	Guanine nucleotide-binding protein G(k) subunit alpha	GNAI3	Established	10	Common	163	0.708579	Yes	12	14	1273.34	41.85	3	3	86	36	23	14	2	3	0.0287529	0.01222	0.00683507	0.00596506	0.000993542	0.0011957	0.015936	0.0027181	368	40506.3
GNAS1_HUMAN	Guanine nucleotide-binding protein G(s) subunit alpha isoforms XLas	GNAS	Established	24	Common	44	0.868817	Yes	11	12	631.45	14.15	3	2	30	36	9	1	2		0.0100301	0.01222	0.00267459	0.000426076	0.000993542		0.00830821	0.000709809	1032	110956
GOGA7_HUMAN	Golgin subfamily A member 7	GOLGA7	Established	22	Common	54	0.912274	Yes	6	7	454.11	44.06	3	1	8	22	23			1	0.00267469	0.00746775	0.00683507			0.000398565	0.00565917	0.000398565	143	15814
GRP75_HUMAN	Stress-70 protein, mitochondrial	HSPA9	Proteomics	9, 33, 35	Common	27	-0.39469	No	10	10	668.08	20.18	2	3	5	4		11	5	2	0.00167168	0.00135777		0.00468683	0.00248385	0.00079713	0.00151473	0.00265594	669	73634.8
GRP78_HUMAN	78 kDa glucose-regulated protein	HSPA5	Proteomics	33	Common	14	-0.555571	No	6	6	407.6	11.26	1	3		3		5	4	5		0.00101833		0.00213038	0.00198708	0.00199283	0.00101833	0.00203676	657	72288.4
GSLG1_HUMAN	Golgi apparatus protein 1	GLG1	Proteomics	14, 19, 33	HA+ only	3	NA	No	2	2	112.5	1.96	2	0	2	1					0.000668673	0.000339443					0.000504058	0	1222	134464
GSTO1_HUMAN	Glutathione S-transferase omega-1	GSTO1	Proteomics	33	Common	10	-0.171889	No	4	4	209.04	17.2	1	1			3			7			0.00089153			0.00278996	0.00089153	0.00278996	250	27548
GSTP1_HUMAN	Glutathione S-transferase P	GSTP1	Proteomics	33	Common	3	-0.267689	No	2	2	105.37	14.62	1	2			1		1	1			0.000297177		0.000496771	0.000398565	0.000297177	0.000447668	212	23341
H12_HUMAN	Histone H1.2	HIST1H1C			HA+ only	2	NA	No	2	2	72.85	13.4	1	0			2						0.000594354				0.000594354	0	194	21351.8
HDAC1_HUMAN	Histone deacetylase 1	HDAC1			Common	6	-0.574618	No	2	2	126.19	4.2	1	3		1		3	1	1		0.000339443		0.00127823	0.000496771	0.000398565	0.000339443	0.000724521	500	55067.7
HLAG_HUMAN	HLA class I histocompatibility antigen, alpha chain G	HLA-G			Common	15	0.575325	Yes	2	2	110.49	6.63	3	1	68	24	8			13	0.0227349	0.00814664	0.00237741			0.00518135	0.0110863	0.00518135	347	38199.8
HMOX2_HUMAN	Heme oxygenase 2	HMOX2	Proteomics	18	Common	10	-0.129316	No	3	3	254.8	14.68	2	1	1		3			6	0.000334336		0.00089153			0.00239139	0.000612933	0.00239139	327	36009.8
HNRDL_HUMAN	Heterogeneous nuclear ribonucleoprotein D-like	HNRPDL			Common	11	0.289618	No	2	2	110.55	5.46	3	2	9	7	7	4		5	0.00300903	0.0023761	0.00208024	0.0017043		0.00199283	0.00248846	0.00184856	421	46409.1
HNRH1_HUMAN	Heterogeneous nuclear ribonucleoprotein H	HNRNPH1	Proteomics	33	Common	38	-0.314515	No	5	5	399.01	18.79	3	3	7	3	7	10	6	8	0.00234035	0.00101833	0.00208024	0.00426076	0.00298063	0.00318852	0.00181297	0.00347664	447	49198.4
HNRL1_HUMAN	Heterogeneous nuclear ribonucleoprotein U-like protein 1	HNRNPUL1	Proteomics	9	HA- only	3	NA	No	3	3	170.2	4.72	0	1					3						0.00149031		0	0.00149031	869	95679.3
HNRL2_HUMAN	Heterogeneous nuclear ribonucleoprotein U-like protein 2	HNRNPUL2			HA- only	6	NA	No	4	5	288.62	7.24	0	2					5	1					0.00248385	0.000398565	0	0.00144121	773	85052.2
HNRPC_HUMAN	Heterogeneous nuclear ribonucleoproteins C1/C2	HNRNPC	Proteomics	33	Common	19	-0.70655	No	5	5	349.46	16.07	2	3	2	1		4	6	6	0.000668673	0.000339443		0.0017043	0.00298063	0.00239139	0.000504058	0.00235877	305	33649.5
HNRPD_HUMAN	Heterogeneous nuclear ribonucleoprotein D0	HNRNPD	Proteomics	33	Common	42	-0.0578448	No	4	5	366.03	16.62	3	3	9	7	7	8	6	5	0.00300903	0.0023761	0.00208024	0.00340861	0.00298063	0.00199283	0.00248846	0.00279402	349	38410.3
HNRPF_HUMAN	Heterogeneous nuclear ribonucleoprotein F	HNRNPF	Proteomics	33, 34, 35	Common	53	-0.412013	No	6	6	536.5	22.71	3	3	9	3	7	12	8	14	0.00300903	0.00101833	0.00208024	0.00511291	0.00397417	0.00557991	0.00203586	0.004889	414	45642.9
HNRPK_HUMAN	Heterogeneous nuclear ribonucleoprotein K	HNRNPK	Proteomics	33, 35	Common	88	-0.295419	No	11	14	948.68	31.97	3	3	21	9	7	20	15	16	0.00702106	0.00305499	0.00208024	0.00852152	0.00745156	0.00637704	0.0040521	0.00745004	463	50944.4
HNRPL_HUMAN	Heterogeneous nuclear ribonucleoprotein L	HNRNPL	Proteomics	33	Common	26	-0.174786	No	4	6	546.71	10.65	3	3	4	8	1	8	4	2	0.00133735	0.00271555	0.000297177	0.00340861	0.00198708	0.00079713	0.00145002	0.00206427	582	64092.4
HNRPM_HUMAN	Heterogeneous nuclear ribonucleoprotein M	HNRNPM	Proteomics	34	Common	14	-0.201426	No	5	5	346.4	10.34	2	2	4	2		3	5		0.00133735	0.000678887		0.00127823	0.00248385		0.00100812	0.00188104	725	77464.3
HNRPQ_HUMAN	Heterogeneous nuclear ribonucleoprotein Q	SYNCRIP			Common	19	-0.256724	No	6	7	525.42	11.87	2	3	5	3		5	5	1	0.00167168	0.00101833		0.00213038	0.00248385	0.000398565	0.00134501	0.00167093	632	69559.6
HNRPR_HUMAN	Heterogeneous nuclear ribonucleoprotein R	HNRNPR			Common	12	0.0192836	No	4	4	260.53	7.61	2	3	4	3		2	2	1	0.00133735	0.00101833		0.000852152	0.000993542	0.000398565	0.00117784	0.000748086	644	70899.2
HNRPU_HUMAN	Heterogeneous nuclear ribonucleoprotein U	HNRNPU	Proteomics	33	Common	18	0.133414	No	6	7	363.17	9.98	2	2	5	7		4	2		0.00167168	0.0023761		0.0017043	0.000993542		0.00202389	0.00134892	822	90528
HS90A_HUMAN	Heat shock protein HSP 90-alpha	HSP90AA1	Proteomics	33	Common	11	-0.580303	No	5	5	245.3	7.15	2	3	1		2	2	1	7	0.000334336		0.000594354	0.000852152	0.000496771	0.00278996	0.000464345	0.00137963	769	84606.7
HS90B_HUMAN	Heat shock protein HSP 90-beta	HSP90AB1	Proteomics	33	Common	18	-0.714024	No	9	9	470.69	13.62	1	3			2	2	1	13			0.000594354	0.000852152	0.000496771	0.00518135	0.000594354	0.00217676	756	83212.1
HSP76_HUMAN	Heat shock 70 kDa protein 6	HSPA6			Common	10	-0.169025	No	2	2	136.21	3.72	2	3	6	1		2	3	3	0.00200602	0.000339443		0.000852152	0.00149031	0.0011957	0.00117273	0.00117939	645	70984.2
HSP7C_HUMAN	Heat shock cognate 71 kDa protein	HSPA8	Proteomics	33, 35	Common	26	-0.369703	No	11	12	702.93	22.52	2	3	6	3		7	5	5	0.00200602	0.00101833		0.00298253	0.00248385	0.00199283	0.00151217	0.0024864	644	70854.2
ICOSL_HUMAN	ICOS ligand	ICOSLG			HA+ only	4	NA	No	3	3	193.67	7.62	2	0	3	1					0.00100301	0.000339443					0.000671226	0	302	33327.7
IDH3A_HUMAN	Isocitrate dehydrogenase [NAD] subunit alpha, mitochondrial	IDH3A			Common	3	-0.152289	No	2	2	142.47	11.14	1	1			1			2			0.000297177			0.00079713	0.000297177	0.00079713	359	39566.1
IF16_HUMAN	Gamma-interferon-inducible protein Ifi-16	IFI16			Common	3	0.0707757	No	2	2	90.31	3.62	2	1	1	1			1		0.000334336	0.000339443			0.000496771		0.00033689	0.000496771	801	88199.4
IF2A_HUMAN	Eukaryotic translation initiation factor 2 subunit 1	EIF2S1	Proteomics	33	HA- only	3	NA	No	2	2	137.02	8.23	0	1				3						0.00127823			0	0.00127823	328	36089.4
IF2B3_HUMAN	Insulin-like growth factor 2 mRNA-binding protein 3	IGF2BP3			Common	4	-0.103997	No	2	2	105.72	4.67	2	2	1	1		1	1		0.000334336	0.000339443		0.000426076	0.000496771		0.00033689	0.000461423	578	63665.6
IF2G_HUMAN	Eukaryotic translation initiation factor 2 subunit 3	EIF2S3	Proteomics	34	Common	30	-0.519048	No	9	10	601.07	33.05	1	3	6			15	7	2	0.00200602			0.00639114	0.0034774	0.00079713	0.00200602	0.00355522	472	51077.2
IF4A1_HUMAN	Eukaryotic initiation factor 4A-I	EIF4A1	Proteomics	33, 35	Common	2	-0.0402148	No	2	2	102.07	5.73	1	1	1			1			0.000334336			0.000426076			0.000334336	0.000426076	419	46124.6
IF4A3_HUMAN	Eukaryotic initiation factor 4A-III	EIF4A3	Proteomics	33, 34	Common	11	-0.550818	No	4	4	198.74	10.12	1	3	2			6	2	1	0.000668673			0.00255646	0.000993542	0.000398565	0.000668673	0.00131619	425	46841.2
IF5A1_HUMAN	Eukaryotic translation initiation factor 5A-1	EIF5A	Proteomics	8, 9, 33, 35	Common	3	-0.13634	No	2	2	78.68	17.11	1	1	1					2	0.000334336					0.00079713	0.000334336	0.00079713	152	16821.4
IF6_HUMAN	Eukaryotic translation initiation factor 6	EIF6	Proteomics	34	Common	7	-0.164134	No	3	4	292.23	21.58	1	3		3		1	2	1		0.00101833		0.000426076	0.000993542	0.000398565	0.00101833	0.000606061	241	26582.2
IGHA1_HUMAN	Ig alpha-1 chain C region	IGHA1			Common	8	-0.116184	No	2	2	107.45	7.6	2	2	2	2		1	3		0.000668673	0.000678887		0.000426076	0.00149031		0.00067378	0.000958194	342	37630.6
IGHG1_HUMAN	Ig gamma-1 chain C region	IGHG1			Common	8	-0.495999	No	3	3	196.8	14.63	1	2			1		1	6			0.000297177		0.000496771	0.00239139	0.000297177	0.00144408	328	36083.2
IGKC_HUMAN	Ig kappa chain C region	IGKC			Common	8	-0.0804006	No	3	3	226.36	51.43	1	2		4		1	3			0.00135777		0.000426076	0.00149031		0.00135777	0.000958194	105	11601.7
ILF2_HUMAN	Interleukin enhancer-binding factor 2	ILF2	Proteomics	33	Common	4	-0.335246	No	2	2	145.84	8.7	1	2	1			2	1		0.000334336			0.000852152	0.000496771		0.000334336	0.000674461	391	43035.2
ILF3_HUMAN	Interleukin enhancer-binding factor 3	ILF3			Common	10	-0.23015	No	3	3	281.42	4.97	2	2	2	2		3	3		0.000668673	0.000678887		0.00127823	0.00149031		0.00067378	0.00138427	866	95279.1
IMB1_HUMAN	Importin subunit beta-1	KPNB1	Proteomics	18, 33	HA- only	5	NA	No	2	2	138.79	3.06	0	3				1	1	3				0.000426076	0.000496771	0.0011957	0	0.000706181	882	97108
IMDH2_HUMAN	Inosine-5'-monophosphate dehydrogenase 2	IMPDH2	Proteomics	35	Common	34	-0.458125	No	9	9	556.18	24.51	2	3	8	2		14	5	5	0.00267469	0.000678887		0.00596506	0.00248385	0.00199283	0.00167679	0.00348058	506	55769.7
IRF4_HUMAN	Interferon regulatory factor 4	IRF4			HA- only	2	NA	No	2	2	70.08	4.89	0	1						2						0.00079713	0	0.00079713	470	51739.4
ITPA_HUMAN	Inosine triphosphate pyrophosphatase	ITPA			Common	5	-0.228589	No	3	3	199.59	23.71	1	1			1			4			0.000297177			0.00159426	0.000297177	0.00159426	194	21431.9
K2013_HUMAN	Uncharacterized protein KIAA2013	KIAA2013			HA+ only	10	NA	Yes	6	6	299.67	17.68	3	0	5	4	1				0.00167168	0.00135777	0.000297177				0.00110888	0	628	69113.5
KPRB_HUMAN	Phosphoribosyl pyrophosphate synthetase-associated protein 2	PRPSAP2			Common	4	-0.0402148	No	2	2	96.45	6.2	1	1	2			2			0.000668673			0.000852152			0.000668673	0.000852152	371	40899.4
KPYM_HUMAN	Pyruvate kinase isozymes M1/M2	PKM2	Proteomics	33	Common	104	-0.463883	No	23	26	1711.84	63.31	3	3	11	5	18	11	11	48	0.0036777	0.00169722	0.00534918	0.00468683	0.00546448	0.0191311	0.0035747	0.00976081	526	57900
LAP2A_HUMAN	Lamina-associated polypeptide 2, isoform alpha	TMPO			HA- only	2	NA	No	2	2	73.57	5.26	0	2					1	1					0.000496771	0.000398565	0	0.000447668	685	75445.6
LAPM5_HUMAN	Lysosomal-associated transmembrane protein 5	LAPTM5			HA+ only	3	NA	No	2	2	101.22	8.49	2	0		1	2					0.000339443	0.000594354				0.000466898	0	271	29916.6
LAR4B_HUMAN	La-related protein 4B	LARP4B			HA- only	3	NA	No	3	3	163.52	5.99	0	1					3						0.00149031		0	0.00149031	734	80838.5
LARP4_HUMAN	La-related protein 4	LARP4			Common	7	-0.493494	No	3	3	171.59	5.46	2	3	1	1		1	3	1	0.000334336	0.000339443		0.000426076	0.00149031	0.000398565	0.00033689	0.000771651	732	80545.8
LCAP_HUMAN	Leucyl-cystinyl aminopeptidase	LNPEP	Proteomics	8, 18, 19, 33, 34	HA+ only	7	NA	Yes	4	4	172.41	4.22	3	0	3	3	1				0.00100301	0.00101833	0.000297177				0.000772839	0	1066	117274
LCK_HUMAN	Proto-oncogene tyrosine-protein kinase LCK	LCK	Established	15	HA+ only	8	NA	Yes	5	5	273.72	13.69	2	0	4	4					0.00133735	0.00135777					0.00134756	0	526	57963.8
LDHA_HUMAN	L-lactate dehydrogenase A chain	LDHA	Proteomics	33	Common	43	-0.158005	No	9	9	591.71	31.23	3	3	8	4	9	13	1	8	0.00267469	0.00135777	0.00267459	0.00553899	0.000496771	0.00318852	0.00223569	0.00307476	333	36665.4
LDHB_HUMAN	L-lactate dehydrogenase B chain	LDHB	Proteomics	33	Common	13	-0.40781	No	5	5	292.67	16.57	2	2	1	2		8		2	0.000334336	0.000678887		0.00340861		0.00079713	0.000506611	0.00210287	332	36615.1
LEG1_HUMAN	Galectin-1	LGALS1	Proteomics	34	Common	27	-0.0565073	No	6	7	517.82	51.88	3	3	6	6	3	2	7	3	0.00200602	0.00203666	0.00089153	0.000852152	0.0034774	0.0011957	0.00164474	0.00184175	133	14706.2
LHPL2_HUMAN	Lipoma HMGIC fusion partner-like 2 protein	LHFPL2	Proteomics	8	HA+ only	4	NA	No	2	2	92.7	15.32	2	0		1	3					0.000339443	0.00089153				0.000615487	0	222	24469.3
LMNB1_HUMAN	Lamin-B1	LMNB1	Proteomics	33	Common	5	-0.405081	No	3	4	238.99	6.47	1	2		1		1	3			0.000339443		0.000426076	0.00149031		0.000339443	0.000958194	603	66367.6
LRMP_HUMAN	Lymphoid-restricted membrane protein	LRMP			HA- only	3	NA	No	2	2	88.7	3.55	0	2					1	2					0.000496771	0.00079713	0	0.000646951	564	62069.1
LRRF1_HUMAN	Leucine-rich repeat flightless-interacting protein 1	LRRFIP1			Common	20	-0.214746	No	5	6	398.54	7.65	3	2	6	1	2		9	2	0.00200602	0.000339443	0.000594354		0.00447094	0.00079713	0.000979938	0.00263403	810	89198.7
LSP1_HUMAN	Lymphocyte-specific protein 1	LSP1			Common	14	-0.220676	No	6	7	503.27	29.67	1	1			3			11			0.00089153			0.00438422	0.00089153	0.00438422	337	37169
LYRIC_HUMAN	Protein LYRIC	MTDH	Proteomics	14, 18, 19, 34, 35	HA+ only	103	NA	Yes	20	21	1208.64	40.59	3	0	43	40	20				0.0143765	0.0135777	0.00594354				0.0112992	0	579	63798.8
LYSC_HUMAN	Lysozyme C	LYZ			HA- only	3	NA	No	2	2	103.88	12.67	0	2					1	2					0.000496771	0.00079713	0	0.000646951	150	16526.3
MATR3_HUMAN	Matrin-3	MATR3	Proteomics	33	Common	10	-0.236419	No	5	5	277.36	7.8	2	2	1	3		2	4		0.000334336	0.00101833		0.000852152	0.00198708		0.000676333	0.00141962	859	94564.8
MBLC2_HUMAN	Metallo-beta-lactamase domain-containing protein 2	MBLAC2	Proteomics	8, 9, 14	HA+ only	6	NA	Yes	2	2	189.99	12.68	2	0		4	2					0.00135777	0.000594354				0.000976063	0	284	31322
MCM7_HUMAN	DNA replication licensing factor MCM7	MCM7	Proteomics	33	Common	5	-0.508868	No	3	3	127.52	5.01	1	3	1			1	1	2	0.000334336			0.000426076	0.000496771	0.00079713	0.000334336	0.000573326	738	81256.6
MENTO_HUMAN	MLN64 N-terminal domain homolog	STARD3NL	Proteomics	8, 34	HA+ only	11	NA	Yes	2	2	107.71	8.68	3	0	1	5	5				0.000334336	0.00169722	0.00148588				0.00117248	0	242	26637.7
MGST1_HUMAN	Microsomal glutathione S-transferase 1	MGST1			HA- only	2	NA	No	2	2	123.98	16.35	0	1						2						0.00079713	0	0.00079713	159	17587.2
MGST3_HUMAN	Microsomal glutathione S-transferase 3	MGST3	Established	9	Common	15	0.16867	No	2	2	172.61	18	3	2	2	6	2		2	3	0.000668673	0.00203666	0.000594354		0.000993542	0.0011957	0.0010999	0.00109462	150	16505.6
MLEC_HUMAN	Malectin	MLEC	Proteomics	8, 14, 19, 35	Common	138	0.797269	Yes	12	14	1006.87	42.81	3	1	51	39	42	6			0.0170512	0.0132383	0.0124814	0.00255646			0.014257	0.00255646	292	32213.6
MPCP_HUMAN	Phosphate carrier protein, mitochondrial	SLC25A3	Proteomics	18, 33	Common	39	-0.142447	No	7	8	386.48	17.31	3	3	5	10	4	6	2	12	0.00167168	0.00339443	0.00118871	0.00255646	0.000993542	0.00478278	0.00208494	0.00277759	364	40068.7
MPRD_HUMAN	Cation-dependent mannose-6-phosphate receptor	M6PR	Established	27	HA+ only	80	NA	Yes	7	9	739.9	26.69	3	0	23	16	41				0.00768974	0.00543109	0.0121842				0.00843503	0	281	30973.4
MREG_HUMAN	Melanoregulin	MREG	Proteomics	34	HA+ only	12	NA	Yes	6	6	361.39	35.84	2	0		4	8					0.00135777	0.00237741				0.00186759	0	226	24911.5
MTCH2_HUMAN	Mitochondrial carrier homolog 2	MTCH2	Proteomics	33	Common	84	-0.10213	No	10	12	746.85	47.68	3	3	21	15	7	25	4	12	0.00702106	0.00509165	0.00208024	0.0106519	0.00198708	0.00478278	0.00473098	0.00580725	302	33308.9
MX1_HUMAN	Interferon-induced GTP-binding protein Mx1	MX1			HA- only	2	NA	No	2	2	86.88	5.54	0	1						2						0.00079713	0	0.00079713	686	75473.2
NB5R3_HUMAN	NADH-cytochrome b5 reductase 3	CYB5R3	Proteomics	14, 18, 33	HA- only	3	NA	No	3	3	188.87	13.83	0	2				1		2				0.000426076		0.00079713	0	0.000611603	311	34212.7
NDUS1_HUMAN	NADH-ubiquinone oxidoreductase 75 kDa subunit, mitochondrial	NDUFS1	Proteomics	33	Common	55	-0.561317	No	13	13	911.59	25.8	3	3	7	7	1	12	16	12	0.00234035	0.0023761	0.000297177	0.00511291	0.00794834	0.00478278	0.00167121	0.00594801	721	79416.5
NDUS7_HUMAN	NADH dehydrogenase [ubiquinone] iron-sulfur protein 7, mitochondrial	NDUFS7			Common	25	-0.0293395	No	3	5	299.48	11.21	3	3	2	7	5	1	4	6	0.000668673	0.0023761	0.00148588	0.000426076	0.00198708	0.00239139	0.00151022	0.00160152	214	23548.1
NDUS8_HUMAN	NADH dehydrogenase [ubiquinone] iron-sulfur protein 8, mitochondrial	NDUFS8			Common	19	0.0742705	No	5	8	404.61	28.37	2	2		4	8		2	5		0.00135777	0.00237741		0.000993542	0.00199283	0.00186759	0.00149318	215	23689.6
NDUV1_HUMAN	NADH dehydrogenase [ubiquinone] flavoprotein 1, mitochondrial	NDUFV1			Common	17	-0.692409	No	7	7	397.5	20.39	1	3	2			8	5	2	0.000668673			0.00340861	0.00248385	0.00079713	0.000668673	0.00222986	461	50784.8
NDUV2_HUMAN	NADH dehydrogenase [ubiquinone] flavoprotein 2, mitochondrial	NDUFV2			Common	4	-0.0762535	No	2	2	92.44	9.27	1	2			2	1		1			0.000594354	0.000426076		0.000398565	0.000594354	0.000412321	248	27374
NEK9_HUMAN	Serine/threonine-protein kinase Nek9	NEK9			HA- only	4	NA	No	4	4	179.82	4.62	0	1						4						0.00159426	0	0.00159426	973	107100
NNTM_HUMAN	NAD(P) transhydrogenase, mitochondrial	NNT			Common	20	0.532627	No	11	12	791.7	15.11	2	1	6	13			1		0.00200602	0.00441276			0.000496771		0.00320939	0.000496771	1079	113823
NONO_HUMAN	Non-POU domain-containing octamer-binding protein	NONO	Proteomics	34	Common	4	-0.0500044	No	3	4	171.96	7.11	2	1	1	1		2			0.000334336	0.000339443		0.000852152			0.00033689	0.000852152	492	54197.3
NPC1_HUMAN	Niemann-Pick C1 protein	NPC1	Proteomics	19, 33, 34	HA+ only	3	NA	No	2	2	109.51	1.55	2	0	2	1					0.000668673	0.000339443					0.000504058	0	1291	142074
NPM_HUMAN	Nucleophosmin	NPM1	Proteomics	33	Common	26	-0.0510814	No	4	5	405.96	15.25	3	3	8	5	1	7	2	3	0.00267469	0.00169722	0.000297177	0.00298253	0.000993542	0.0011957	0.00155636	0.00172392	295	32554.8
NSUN2_HUMAN	tRNA (cytosine-5-)-methyltransferase NSUN2	NSUN2			Common	12	-0.387695	No	2	2	148.82	2.68	2	3	3	1		3	2	3	0.00100301	0.000339443		0.00127823	0.000993542	0.0011957	0.000671226	0.00115582	785	86415.8
NSUN5_HUMAN	Putative methyltransferase NSUN5	NSUN5			HA- only	2	NA	No	2	2	76.68	6.13	0	1					2						0.000993542		0	0.000993542	424	46662.3
NTAL_HUMAN	Linker for activation of T-cells family member 2	LAT2	Established	37	Common	16	0.621315	Yes	5	5	353.9	26.56	3	2	3	7	4		1	1	0.00100301	0.0023761	0.00118871		0.000496771	0.000398565	0.00152261	0.000447668	241	26533.7
NUCL_HUMAN	Nucleolin	NCL	Proteomics	33, 35	Common	11	0.35574	No	4	4	218.19	9.2	2	2	4	5		1	1		0.00133735	0.00169722		0.000426076	0.000496771		0.00151728	0.000461423	696	76568.4
O19792_HUMAN	MHC class I antigen (Fragment)	HLA-B			Common	300	0.715507	Yes	6	6	373.55	30.37	3	3	136	65	120	14	8	18	0.0454697	0.0220638	0.0356612	0.00596506	0.00397417	0.00717417	0.0343983	0.00570447	191	21058
OCAD2_HUMAN	OCIA domain-containing protein 2	OCIAD2			Common	6	-0.22153	No	2	2	99.82	13.64	1	2		2			1	3		0.000678887			0.000496771	0.0011957	0.000678887	0.000846233	154	16942.6
ODO2_HUMAN	Dihydrolipoyllysine-residue succinyltransferase component of 2-oxoglutarate dehydrogenase complex, mitochondrial	DLST			Common	102	-0.128384	No	9	12	793.28	23.62	3	3	20	15	17	21	9	21	0.00668673	0.00509165	0.00505201	0.00894759	0.00447094	0.00836987	0.00561013	0.0072628	453	48698.4
ODP2_HUMAN	Dihydrolipoyllysine-residue acetyltransferase component of pyruvate dehydrogenase complex, mitochondrial	DLAT	Proteomics	14, 19, 33, 34	Common	32	-0.0652212	No	9	10	539.11	19.01	3	3	5	7	6	3	10	1	0.00167168	0.0023761	0.00178306	0.00127823	0.00496771	0.000398565	0.00194362	0.00221483	647	68953.1
ODPA_HUMAN	Pyruvate dehydrogenase E1 component subunit alpha, somatic form, mitochondrial	PDHA1	Proteomics	9, 34	Common	9	-0.468436	No	5	5	229.13	11.96	1	3	2			5	1	1	0.000668673			0.00213038	0.000496771	0.000398565	0.000668673	0.00100857	393	43267.6
ODPB_HUMAN	Pyruvate dehydrogenase E1 component subunit beta, mitochondrial	PDHB			HA- only	2	NA	No	2	2	85.37	8.99	0	1				2						0.000852152			0	0.000852152	356	39208
OST48_HUMAN	Dolichyl-diphosphooligosaccharide--protein glycosyltransferase 48 kDa subunit	DDOST	Proteomics	14	Common	3	0.10822	No	3	3	119.92	6.72	2	1	1	1		1			0.000334336	0.000339443		0.000426076			0.00033689	0.000426076	461	50769
OTUB1_HUMAN	Ubiquitin thioesterase OTUB1	OTUB1			Common	3	-0.152289	No	2	2	103.65	8.1	1	1			1			2			0.000297177			0.00079713	0.000297177	0.00079713	284	31264.4
P2RX4_HUMAN	P2X purinoceptor 4	P2RX4			HA+ only	3	NA	No	2	2	133.37	7.61	3	0	1	1	1				0.000334336	0.000339443	0.000297177				0.000323652	0	394	43340.9
P4K2A_HUMAN	Phosphatidylinositol 4-kinase type 2-alpha	PI4K2A	Established	2	HA+ only	7	NA	Yes	3	3	123.85	5.71	3	0	2	1	4				0.000668673	0.000339443	0.00118871				0.000732274	0	490	53988.6
PA2G4_HUMAN	Proliferation-associated protein 2G4	PA2G4			HA- only	9	NA	No	5	6	236.88	12.59	0	3				3	5	1				0.00127823	0.00248385	0.000398565	0	0.00138688	397	43759.2
PABP1_HUMAN	Polyadenylate-binding protein 1	PABPC1			Common	10	-0.223646	No	4	4	268.25	9.19	2	2	3	1		4	2		0.00100301	0.000339443		0.0017043	0.000993542		0.000671226	0.00134892	642	70625.9
PCBP1_HUMAN	Poly(rC)-binding protein 1	PCBP1	Proteomics	33, 34	Common	65	-0.419406	No	8	9	660.77	40.17	3	3	8	2	13	15	5	22	0.00267469	0.000678887	0.0038633	0.00639114	0.00248385	0.00876843	0.00240563	0.00588114	346	37473.9
PCBP2_HUMAN	Poly(rC)-binding protein 2	PCBP2	Proteomics	33	Common	29	-0.489801	No	4	5	361.44	17.14	2	3	6		2	10	2	9	0.00200602		0.000594354	0.00426076	0.000993542	0.00358709	0.00130019	0.00294713	350	38555.6
PCNA_HUMAN	Proliferating cell nuclear antigen	PCNA	Proteomics	33	HA- only	7	NA	No	5	5	372.91	26.05	0	1						7						0.00278996	0	0.00278996	261	28750.3
PDIA3_HUMAN	Protein disulfide-isomerase A3	PDIA3	Proteomics	33	Common	4	-0.343157	No	2	2	90.05	3.88	1	2		1		1	2			0.000339443		0.000426076	0.000993542		0.000339443	0.000709809	515	56746.8
PECA1_HUMAN	Platelet endothelial cell adhesion molecule	PECAM1	Established	26	HA+ only	9	NA	Yes	6	6	359.18	11.48	2	0	3	6					0.00100301	0.00203666					0.00151983	0	749	82483.8
PGK1_HUMAN	Phosphoglycerate kinase 1	PGK1	Proteomics	33	Common	9	-0.606893	No	3	3	232.55	11.03	2	3	1		1	3	2	2	0.000334336		0.000297177	0.00127823	0.000993542	0.00079713	0.000315757	0.00102297	417	44586.1
PHB_HUMAN	Prohibitin	PHB	Established	1	Common	11	-0.251828	No	7	7	343.45	31.85	2	1		1	1			9		0.000339443	0.000297177			0.00358709	0.00031831	0.00358709	270	29785.9
PLAK_HUMAN	Junction plakoglobin	JUP	Proteomics	33, 34	HA- only	2	NA	No	2	2	108.15	3.1	0	2				1	17					0.000426076	0.00844511		0	0.00443559	742	81692.7
PLCE_HUMAN	1-acyl-sn-glycerol-3-phosphate acyltransferase epsilon	AGPAT5			Common	3	0.0762653	No	2	2	120.5	5.5	1	1		2		1				0.000678887		0.000426076			0.000678887	0.000426076	382	42044.9
PLS1_HUMAN	Phospholipid scramblase 1	PLSCR1	Established	32	Common	44	0.59774	Yes	3	5	413.78	11.64	3	3	15	11	11	5	1	1	0.00501505	0.00373388	0.00326895	0.00213038	0.000496771	0.000398565	0.00400596	0.00100857	318	35025.8
PLS3_HUMAN	Phospholipid scramblase 3	PLSCR3	Established	19	Common	18	0.759891	Yes	2	2	145.9	9.76	3	1	6	4	7			1	0.00200602	0.00135777	0.00208024			0.000398565	0.00181468	0.000398565	287	31642
PLSL_HUMAN	Plastin-2	LCP1	Proteomics	33	Common	19	-0.568837	No	8	8	431.58	15.83	3	3	2	2	1	4	3	7	0.000668673	0.000678887	0.000297177	0.0017043	0.00149031	0.00278996	0.000548245	0.00199486	638	70244.8
PO210_HUMAN	Nuclear pore membrane glycoprotein 210	NUP210			Common	3	0.0516351	No	2	2	129.84	1.4	1	1		2			1			0.000678887			0.000496771		0.000678887	0.000496771	1863	204983
PP1B_HUMAN	Serine/threonine-protein phosphatase PP1-beta catalytic subunit	PPP1CB	Proteomics	33	Common	17	-0.195808	No	3	4	278.06	10.68	2	2	5		2	6		4	0.00167168		0.000594354	0.00255646		0.00159426	0.00113302	0.00207536	337	37162.6
PP1G_HUMAN	Serine/threonine-protein phosphatase PP1-gamma catalytic subunit	PPP1CC	Proteomics	33	Common	14	-0.179352	No	4	4	299.01	14.93	2	2	4		2	6		2	0.00133735		0.000594354	0.00255646		0.00079713	0.00096585	0.00167679	335	36959.7
PPIA_HUMAN	Peptidyl-prolyl cis-trans isomerase A	PPIA	Proteomics	33, 34, 35	Common	33	0.264217	No	7	9	686.01	40.49	3	3	5	13	5	1	4	5	0.00167168	0.00441276	0.00148588	0.000426076	0.00198708	0.00199283	0.00252344	0.00146866	163	18000.9
PPIB_HUMAN	Peptidyl-prolyl cis-trans isomerase B	PPIB	Proteomics	14, 33	Common	11	-0.0262844	No	4	5	231.53	21.4	1	2		6			3	2		0.00203666			0.00149031	0.00079713	0.00203666	0.00114372	215	23727.5
PPIF_HUMAN	Peptidyl-prolyl cis-trans isomerase, mitochondrial	PPIF			HA+ only	7	NA	Yes	2	2	173.47	18.36	2	0		3	4					0.00101833	0.00118871				0.00110352	0	207	22026.2
PRAF2_HUMAN	PRA1 family protein 2	PRAF2	Proteomics	18, 19	HA+ only	5	NA	Yes	2	2	133.03	16.67	2	0		1	4					0.000339443	0.00118871				0.000764075	0	174	19245.5
PRDX1_HUMAN	Peroxiredoxin-1	PRDX1	Proteomics	33, 35	Common	12	-0.612074	No	6	6	274.2	28	3	3	1	1	1	2	4	3	0.000334336	0.000339443	0.000297177	0.000852152	0.00198708	0.0011957	0.000323652	0.00134498	200	22096.3
PRDX3_HUMAN	Thioredoxin-dependent peroxide reductase, mitochondrial	PRDX3	Proteomics	33	Common	2	-0.0627143	No	2	2	103.02	10.36	1	1		1			1			0.000339443			0.000496771		0.000339443	0.000496771	251	27675.2
PRDX6_HUMAN	Peroxiredoxin-6	PRDX6	Proteomics	14	HA+ only	3	NA	No	3	3	186.1	17.18	2	0		1	2					0.000339443	0.000594354				0.000466898	0	227	25019.2
PROF1_HUMAN	Profilin-1	PFN1	Proteomics	33, 35	Common	36	-0.0188185	No	7	9	587.44	55.15	3	2	7	6	7		4	12	0.00234035	0.00203666	0.00208024		0.00198708	0.00478278	0.00215242	0.00338493	136	15044.6
PRP19_HUMAN	Pre-mRNA-processing factor 19	PRPF19	Proteomics	34	HA- only	5	NA	No	4	4	181.92	10.38	0	1				5						0.00213038			0	0.00213038	501	55146.3
PRPS2_HUMAN	Ribose-phosphate pyrophosphokinase 2	PRPS2	Proteomics	33	Common	17	-0.0824532	No	3	4	381.45	12.06	1	2	8			8		1	0.00267469			0.00340861		0.000398565	0.00267469	0.00190359	315	34747
PRS6A_HUMAN	26S protease regulatory subunit 6A	PSMC3	Proteomics	18	HA- only	2	NA	No	2	2	74.29	5.82	0	2				1	1					0.000426076	0.000496771		0	0.000461423	447	49172.5
PSA5_HUMAN	Proteasome subunit alpha type-5	PSMA5			Common	6	-0.0796375	No	4	4	269	24.07	2	1	1	2			3		0.000334336	0.000678887			0.00149031		0.000506611	0.00149031	241	26394.2
PSA6_HUMAN	Proteasome subunit alpha type-6	PSMA6	Proteomics	33, 34	Common	15	-0.324847	No	5	5	347.62	25.4	3	3	2	3	1	4	2	3	0.000668673	0.00101833	0.000297177	0.0017043	0.000993542	0.0011957	0.000661393	0.00129785	248	27381.8
PSB1_HUMAN	Proteasome subunit beta type-1	PSMB1	Proteomics	33	Common	9	-0.184215	No	4	4	267.77	20.42	2	2	1	3			4	1	0.000334336	0.00101833			0.00198708	0.000398565	0.000676333	0.00119282	240	26472.4
PSB2_HUMAN	Proteasome subunit beta type-2	PSMB2			Common	5	0.00437311	No	2	2	104.05	10.14	2	1	1	2			2		0.000334336	0.000678887			0.000993542		0.000506611	0.000993542	207	22821.7
PSB3_HUMAN	Proteasome subunit beta type-3	PSMB3	Proteomics	33	Common	21	-0.00896194	No	5	6	373.98	31.25	3	3	5	5	2	2	4	3	0.00167168	0.00169722	0.000594354	0.000852152	0.00198708	0.0011957	0.00132108	0.00134498	208	22933.5
PSB6_HUMAN	Proteasome subunit beta type-6	PSMB6			Common	6	-0.302134	No	2	2	110.64	9.13	2	2	1	1			2	2	0.000334336	0.000339443			0.000993542	0.00079713	0.00033689	0.000895336	230	25341.5
PSB8_HUMAN	Proteasome subunit beta type-8	PSMB8	Proteomics	33	Common	13	-0.0578954	No	4	4	283.58	17.09	3	2	3	3	1		3	3	0.00100301	0.00101833	0.000297177		0.00149031	0.0011957	0.000772839	0.001343	275	30334.6
PSB9_HUMAN	Proteasome subunit beta type-9	PSMB9			Common	9	0.209104	No	3	3	212.69	14.42	2	1	4	3			2		0.00133735	0.00101833			0.000993542		0.00117784	0.000993542	215	23249.5
PSMD2_HUMAN	26S proteasome non-ATPase regulatory subunit 2	PSMD2	Proteomics	18, 33, 35	Common	10	-0.302948	No	2	2	123.73	2.97	2	3	2	2		1	4	1	0.000668673	0.000678887		0.000426076	0.00198708	0.000398565	0.00067378	0.000937242	910	100136
PSN1_HUMAN	Presenilin-1	PSEN1	Proteomics	34	HA+ only	17	NA	Yes	2	3	211.64	5.23	3	0	2	10	5				0.000668673	0.00339443	0.00148588				0.00184966	0	478	52634.1
PTBP1_HUMAN	Polypyrimidine tract-binding protein 1	PTBP1	Proteomics	18, 19, 33, 35	Common	7	-0.472127	No	2	3	163.21	5.97	1	2	1			3	3		0.000334336			0.00127823	0.00149031		0.000334336	0.00138427	519	57185.6
PTH2_HUMAN	Peptidyl-tRNA hydrolase 2, mitochondrial	PTRH2	Proteomics	18, 33, 34	Common	11	0.466394	No	4	4	312.17	37.93	2	1		5	5			1		0.00169722	0.00148588			0.000398565	0.00159155	0.000398565	174	19181
PTN1_HUMAN	Tyrosine-protein phosphatase non-receptor type 1	PTPN1			Common	14	-0.354566	No	3	3	222.77	8.83	2	3	3	2		4	3	2	0.00100301	0.000678887		0.0017043	0.00149031	0.00079713	0.000840948	0.00133058	453	49934.8
PTN6_HUMAN	Tyrosine-protein phosphatase non-receptor type 6	PTPN6			Common	11	-0.538436	No	4	5	276.36	8.65	1	2			1	2		8			0.000297177	0.000852152		0.00318852	0.000297177	0.00202034	613	67519.1
PTTG_HUMAN	Pituitary tumor-transforming gene 1 protein-interacting protein	PTTG1IP	Proteomics	18, 34	HA+ only	2	NA	No	2	2	80.11	16.3	1	0			2						0.000594354				0.000594354	0	184	20310.2
PUR6_HUMAN	Multifunctional protein ADE2	PAICS	Proteomics	33	Common	7	-0.174072	No	5	5	276.36	14.05	1	1	2			5			0.000668673			0.00213038			0.000668673	0.00213038	427	47049.1
Q16094_HUMAN	Calnexin (Fragment)		Established	14	Common	36	0.897958	Yes	4	4	232.99	18.37	3	2	23	17	24		1	1	0.00768974	0.00577054	0.00713224		0.000496771	0.000398565	0.00686417	0.000447668	283	31166.1
Q2I7H5_HUMAN	MHC class I antigen (Fragment)	HLA-Cw			Common	170	0.704866	Yes	12	12	761.73	54.21	3	3	48	50	152	7	6	19	0.0160481	0.0169722	0.0451709	0.00298253	0.00298063	0.00757274	0.0260637	0.00451196	190	20981.2
Q2NKY5_HUMAN	TUBB6 protein	TUBB6	Proteomics	33	Common	23	-0.442252	No	5	6	361.36	15.28	2	3	11		13	32	9	11	0.0036777		0.0038633	0.0136344	0.00447094	0.00438422	0.0037705	0.00749653	458	50442
Q306J9_HUMAN	MHC class I antigen (Fragment)	HLA-B			Common	551	0.822461	Yes	18	18	1368.04	64.11	3	3	254	87	206	14	8	18	0.0849214	0.0295316	0.0612184	0.00596506	0.00397417	0.00717417	0.0585571	0.00570447	287	31669.3
Q3LAF7_HUMAN	MHC class I antigen (Fragment)	HLA-C			Common	298	0.679677	Yes	6	6	374.72	34.2	3	3	102	65	120	14	8	19	0.0341023	0.0220638	0.0356612	0.00596506	0.00397417	0.00757274	0.0306091	0.00583732	193	21333.4
Q4L1J3_HUMAN	MHC class I antigen (Fragment)	HLA-B			Common	382	0.822461	Yes	13	13	934.72	68.59	3	3	254	87	206	14	8	18	0.0849214	0.0295316	0.0612184	0.00596506	0.00397417	0.00717417	0.0585571	0.00570447	191	21094.2
Q4W6C4_HUMAN	MHC class I antigen (Fragment)	HLA-B			Common	345	0.770789	Yes	10	10	685.05	40.42	3	3	68	53	237	9	6	19	0.0227349	0.0179905	0.0704309	0.00383468	0.00298063	0.00757274	0.0370521	0.00479602	287	31633.4
Q52QV7_HUMAN	MHC class I antigen	HLA-B			Common	615	0.846783	Yes	19	19	1480.07	54.1	3	3	254	93	233	10	8	18	0.0849214	0.0315682	0.0692422	0.00426076	0.00397417	0.00717417	0.0619106	0.00513637	366	40290.9
Q53XZ0_HUMAN	Interferon induced transmembrane protein 1 (9-27)	IFITM1			HA+ only	9	NA	Yes	3	4	312.53	29.37	3	0	2	2	5				0.000668673	0.000678887	0.00148588				0.000944481	0	126	13929.3
Q56GX9_HUMAN	MHC class I antigen (Fragment)	HLA-B			Common	140	0.513856	No	4	4	353.8	31.77	3	3	48	34	49	7	6	19	0.0160481	0.0115411	0.0145617	0.00298253	0.00298063	0.00757274	0.0140503	0.00451196	192	21146.2
Q56H30_HUMAN	MHC class I antigen (Fragment)	HLA-B			Common	446	0.761069	Yes	8	8	576.15	27.69	3	3	68	81	206	14	8	13	0.0227349	0.0274949	0.0612184	0.00596506	0.00397417	0.00518135	0.0371494	0.00504019	307	33805.4
Q59F66_HUMAN	DEAD box polypeptide 17 isoform p82 variant (Fragment)				Common	27	-0.394041	No	7	7	461.36	12.23	2	3	4	5		11	5	2	0.00133735	0.00169722		0.00468683	0.00248385	0.00079713	0.00151728	0.00265594	736	81016.8
Q6F3E1_HUMAN	MHC class I antigen (Fragment)	HLA-B			Common	527	0.822461	Yes	17	17	1294.41	62.37	3	3	254	87	206	14	8	18	0.0849214	0.0295316	0.0612184	0.00596506	0.00397417	0.00717417	0.0585571	0.00570447	287	31601.2
Q6IBS5_HUMAN	DLST protein	DLST			Common	102	-0.128384	No	9	12	784.77	26.19	3	3	20	15	17	21	9	21	0.00668673	0.00509165	0.00505201	0.00894759	0.00447094	0.00836987	0.00561013	0.0072628	443	48788.5
Q6R742_HUMAN	MHC class I antigen	HLA-Cw			Common	413	0.742446	Yes	15	15	1084.77	38.65	3	3	136	82	152	14	8	19	0.0454697	0.0278344	0.0451709	0.00596506	0.00397417	0.00757274	0.0394917	0.00583732	370	40733
Q6ZXX1_HUMAN	MHC class I antigen (Fragment)	HLA-C			HA+ only	26	NA	Yes	7	7	486.45	42.93	3	0	44	28	14				0.0147108	0.00950441	0.00416048				0.00945856	0	191	21049.2
Q86SW4_HUMAN	Full-length cDNA 5-PRIME end of clone CS0DJ009YL13 of T cells (Jurkat cell line) of Homo sapiens (human) (Fragment)				Common	23	-0.128384	No	5	6	337.9	24.16	3	3	20	15	17	21	9	21	0.00668673	0.00509165	0.00505201	0.00894759	0.00447094	0.00836987	0.00561013	0.0072628	269	29606.4
Q9GJ18_HUMAN	MHC class I antigen (Fragment)	HLA-B			Common	64	0.486108	No	4	4	217.97	28.27	3	1	52	28	25			18	0.0173855	0.00950441	0.00742942			0.00717417	0.0114398	0.00717417	191	21081.2
Q9GJ24_HUMAN	MHC class I antigen (Fragment)	HLA-A			Common	178	0.442744	No	6	6	520.12	23.98	3	3	44	23	57	11	6	19	0.0147108	0.0078072	0.0169391	0.00468683	0.00298063	0.00757274	0.0131524	0.00508007	367	40422
Q9TQM4_HUMAN	MHC class I antigen (Fragment)	HLA-B			Common	292	0.740364	Yes	5	5	315.12	23.96	3	3	102	65	206	14	8	19	0.0341023	0.0220638	0.0612184	0.00596506	0.00397417	0.00757274	0.0391282	0.00583732	192	21134
RAB10_HUMAN	Ras-related protein Rab-10	RAB10	Proteomics	14, 33, 34	Common	3	-0.210968	No	2	2	113.78	10.78	1	2		2		1		3		0.000678887		0.000426076		0.0011957	0.000678887	0.000810886	204	22526.6
RAB14_HUMAN	Ras-related protein Rab-14	RAB14	Proteomics	14, 34	Common	7	-0.283873	No	4	4	207.37	24.42	1	2		2			2	3		0.000678887			0.000993542	0.0011957	0.000678887	0.00109462	217	23881.9
RAB1A_HUMAN	Ras-related protein Rab-1A	RAB1A	Proteomics	33, 34	Common	9	-0.092485	No	5	5	383.93	36.41	2	2	1	5			3	3	0.000334336	0.00169722			0.00149031	0.0011957	0.00101578	0.001343	206	22663.4
RAB1B_HUMAN	Ras-related protein Rab-1B	RAB1B	Proteomics	14, 33, 34	Common	11	-0.151343	No	5	5	314.66	35.32	2	2	1	4			3	3	0.000334336	0.00135777			0.00149031	0.0011957	0.000846055	0.001343	201	22157.2
RAB5C_HUMAN	Ras-related protein Rab-5C	RAB5C	Proteomics	18, 33, 34	Common	6	-0.429966	No	2	2	130.54	12.21	1	2		1			2	3		0.000339443			0.000993542	0.0011957	0.000339443	0.00109462	213	23467.8
RAB7A_HUMAN	Ras-related protein Rab-7a	RAB7A	Proteomics	33	Common	5	0.00410695	No	2	2	134.58	12.68	1	1		3			2			0.00101833			0.000993542		0.00101833	0.000993542	213	23474.8
RAB8A_HUMAN	Ras-related protein Rab-8A	RAB8A	Proteomics	33, 34	Common	3	-0.22153	No	2	2	119.79	12.08	1	2		2			1	3		0.000678887			0.000496771	0.0011957	0.000678887	0.000846233	207	23668.20
RAB8B_HUMAN	Ras-related protein Rab-8B	RAB8B			Common	4	-0.22153	No	2	2	148.44	12.08	1	2		2			1	3		0.000678887			0.000496771	0.0011957	0.000678887	0.000846233	207	23584.10
RAC1_HUMAN	Ras-related C3 botulinum toxin substrate 1	RAC1	Proteomics	14	Common	2	0.0843634	No	2	2	93.35	11.34	1	1	2					1	0.000668673					0.000398565	0.000668673	0.000398565	194	21436.2
RAC2_HUMAN	Ras-related C3 botulinum toxin substrate 2	RAC2	Proteomics	33	Common	5	0.0252575	No	2	2	95.51	11.34	2	2	2		1		1	1	0.000668673		0.000297177		0.000496771	0.000398565	0.000482925	0.000447668	194	21415.1
RALA_HUMAN	Ras-related protein Ral-A	RALA	Proteomics	14, 19, 34	HA+ only	9	NA	Yes	4	6	315.32	27.1	2	0		5	4					0.00169722	0.00118871				0.00144296	0	214	23552
RALB_HUMAN	Ras-related protein Ral-B	RALB	Proteomics	14, 34	HA+ only	7	NA	Yes	4	6	241.04	27.83	2	0		5	4					0.00169722	0.00118871				0.00144296	0	212	23393.9
RAP1A_HUMAN	Ras-related protein Rap-1A	RAP1A	Proteomics	18	Common	12	-0.550477	No	4	4	277.57	25.26	2	3		2	1	3	3	3		0.000678887	0.000297177	0.00127823	0.00149031	0.0011957	0.000488032	0.00132141	190	20973.7
RAP2A_HUMAN	Ras-related protein Rap-2a	RAP2A	Established	30	Common	75	0.937307	Yes	12	15	1194.59	62.57	3	1	16	39	19			1	0.00534938	0.0132383	0.00564636			0.000398565	0.00807801	0.000398565	187	20602.3
RAP2B_HUMAN	Ras-related protein Rap-2b	RAP2B	Established	30	Common	98	0.931475	Yes	12	15	1160.62	70.43	3	2	16	52	28		1	1	0.00534938	0.0176511	0.00832095		0.000496771	0.000398565	0.0104405	0.000447668	186	20491.2
RAP2C_HUMAN	Ras-related protein Rap-2c	RAP2C	Established	30	Common	85	0.920993	Yes	13	16	1252.97	70.74	3	2	17	40	26		1	1	0.00568372	0.0135777	0.0077266		0.000496771	0.000398565	0.00899602	0.000447668	188	20731.4
RASH_HUMAN	GTPase HRas	HRAS	Established	12	Common	22	0.707273	Yes	6	6	409.49	40.41	3	2	4	5	11		1	1	0.00133735	0.00169722	0.00326895		0.000496771	0.000398565	0.00210117	0.000447668	193	21284.5
RASN_HUMAN	GTPase NRas	NRAS	Established	12	Common	23	0.718224	Yes	7	7	444.37	40.62	3	2	4	5	12		1	1	0.00133735	0.00169722	0.00356612		0.000496771	0.000398565	0.00220023	0.000447668	192	21215.5
RBM4B_HUMAN	RNA-binding protein 4B	RBM4B			HA- only	2	NA	No	2	2	87.68	4.67	0	1				2						0.000852152			0	0.000852152	364	40124.4
RCAS1_HUMAN	Receptor-binding cancer antigen expressed on SiSo cells	EBAG9	Established	18	HA+ only	2	NA	No	2	2	81.48	13.57	1	0			2						0.000594354				0.000594354	0	221	24362.3
RENT1_HUMAN	Regulator of nonsense transcripts 1	UPF1	Proteomics	34	Common	3	-0.246519	No	3	3	111.14	2.75	1	2	1			1	1		0.000334336			0.000426076	0.000496771		0.000334336	0.000461423	1129	124267
RFA1_HUMAN	Replication protein A 70 kDa DNA-binding subunit	RPA1	Proteomics	34	Common	14	-0.362566	No	6	7	346.17	12.6	2	2	3	1		6	4		0.00100301	0.000339443		0.00255646	0.00198708		0.000671226	0.00227177	619	68095.3
RFC2_HUMAN	Replication factor C subunit 2	RFC2			HA- only	2	NA	No	2	2	120.71	6.2	0	1				2						0.000852152			0	0.000852152	355	39132.1
RFTN1_HUMAN	Raftlin	RFTN1	Established	25	Common	64	0.606035	Yes	13	13	693.14	32.46	3	3	21	20	13	2	3	5	0.00702106	0.00678887	0.0038633	0.000852152	0.00149031	0.00199283	0.00589108	0.0014451	573	63106.5
RGS19_HUMAN	Regulator of G-protein signaling 19	RGS19	Established	6	HA+ only	4	NA	No	2	2	129.92	12.11	2	0		3	1					0.00101833	0.000297177				0.000657753	0	223	24619.6
RHOG_HUMAN	Rho-related GTP-binding protein RhoG	RHOG	Proteomics	33, 34	Common	6	-0.106654	No	3	3	192.55	27.98	2	2	2	1			2	1	0.000668673	0.000339443			0.000993542	0.000398565	0.000504058	0.000696054	193	21294.9
RHOQ_HUMAN	Rho-related GTP-binding protein RhoQ	RHOQ	Proteomics	8	HA+ only	2	NA	No	2	2	100.98	13.66	1	0		2						0.000678887					0.000678887	0	205	22644.5
RINI_HUMAN	Ribonuclease inhibitor	RNH1			HA- only	10	NA	No	6	6	399.38	24.23	0	1						10						0.00398565	0	0.00398565	454	49941.1
RL10_HUMAN	60S ribosomal protein L10	RPL10	Proteomics	9, 18, 33, 34, 35	Common	4	-0.0627143	No	2	3	227.85	6.28	1	1		2			2			0.000678887			0.000993542		0.000678887	0.000993542	223	24587.9
RL10A_HUMAN	60S ribosomal protein L10a	RPL10A	Proteomics	9, 18, 34	Common	6	-0.421574	No	3	3	156.85	14.67	1	2		1			1	4		0.000339443			0.000496771	0.00159426	0.000339443	0.00104552	225	24815.5
RL11_HUMAN	60S ribosomal protein L11	RPL11	Proteomics	9, 33	Common	49	-0.329047	No	8	8	459.76	38.25	3	3	4	14	2	4	16	9	0.00133735	0.00475221	0.000594354	0.0017043	0.00794834	0.00358709	0.00222797	0.00441324	183	20239.6
RL12_HUMAN	60S ribosomal protein L12	RPL12	Proteomics	18, 33, 34	Common	33	0.0105354	No	5	5	340.07	44.1	3	3	5	7	7	1	4	9	0.00167168	0.0023761	0.00208024	0.000426076	0.00198708	0.00358709	0.00204267	0.00200008	161	17807.5
RL13_HUMAN	60S ribosomal protein L13	RPL13	Proteomics	18	Common	5	0.0215088	No	3	3	129.16	15	1	2		3		1	1			0.00101833		0.000426076	0.000496771		0.00101833	0.000461423	220	24246.5
RL18_HUMAN	60S ribosomal protein L18	RPL18	Proteomics	33, 34	Common	5	0.154755	No	2	2	147.65	13.27	1	1		4			1			0.00135777			0.000496771		0.00135777	0.000496771	196	21621.1
RL22_HUMAN	60S ribosomal protein L22	RPL22			Common	17	-0.083783	No	4	4	213.83	29.85	2	3	3	6		2	5	1	0.00100301	0.00203666		0.000852152	0.00248385	0.000398565	0.00151983	0.00124486	134	14777.8
RL23_HUMAN	60S ribosomal protein L23	RPL23	Proteomics	18, 33	Common	23	-0.0206467	No	4	6	402.81	39.26	2	2	4	9			7	3	0.00133735	0.00305499			0.0034774	0.0011957	0.00219617	0.00233655	135	14856.1
RL28_HUMAN	60S ribosomal protein L28	RPL28			HA+ only	3	NA	No	2	2	76.03	15.38	1	0		3						0.00101833					0.00101833	0	143	15737.7
RL3_HUMAN	60S ribosomal protein L3	RPL3	Proteomics	14, 18, 19, 34, 35	HA+ only	10	NA	Yes	4	4	206.7	12.68	2	0	5	5					0.00167168	0.00169722					0.00168445	0	418	46079.8
RL30_HUMAN	60S ribosomal protein L30	RPL30	Proteomics	34	Common	13	0.172904	No	5	5	265.25	47.41	2	2	2	7			2	2	0.000668673	0.0023761			0.000993542	0.00079713	0.00152239	0.000895336	116	12775.7
RL35A_HUMAN	60S ribosomal protein L35a	RPL35A			Common	3	-0.163567	No	3	3	110.13	21.24	1	1		1			2			0.000339443			0.000993542		0.000339443	0.000993542	113	12529.8
RL4_HUMAN	60S ribosomal protein L4	RPL4	Proteomics	34, 35	HA+ only	5	NA	Yes	2	2	109.34	6.24	2	0	3	2					0.00100301	0.000678887					0.000840948	0	433	47667.4
RL5_HUMAN	60S ribosomal protein L5	RPL5	Proteomics	18, 33, 34, 35	Common	7	-0.105084	No	2	2	80.7	6.41	2	1	2	1		4			0.000668673	0.000339443		0.0017043			0.000504058	0.0017043	312	34340.7
RL8_HUMAN	60S ribosomal protein L8	RPL8	Proteomics	34	Common	15	-0.0565388	No	2	2	92.07	7.09	2	2	4	4		4	3		0.00133735	0.00135777		0.0017043	0.00149031		0.00134756	0.00159731	254	28007.3
RL9_HUMAN	60S ribosomal protein L9	RPL9	Proteomics	19, 34	Common	20	0.0988748	No	6	8	526.03	41.41	2	2	2	11		3	4		0.000668673	0.00373388		0.00127823	0.00198708		0.00220127	0.00163266	198	21849.8
RLA0_HUMAN	60S acidic ribosomal protein P0	RPLP0	Proteomics	33, 34, 35	Common	39	-0.390315	No	8	8	560.43	37.62	3	3	12	1	1	16	2	7	0.00401204	0.000339443	0.000297177	0.00681721	0.000993542	0.00278996	0.00154955	0.00353357	311	34251.8
RM12_HUMAN	39S ribosomal protein L12, mitochondrial	MRPL12	Proteomics	8	HA+ only	5	NA	Yes	3	3	167.85	28.79	3	0	1	1	3				0.000334336	0.000339443	0.00089153				0.00052177	0	198	21334.7
RM39_HUMAN	39S ribosomal protein L39, mitochondrial	MRPL39			Common	3	-0.13634	No	2	2	75.41	7.41	1	1	1					2	0.000334336					0.00079713	0.000334336	0.00079713	351	38696.7
ROA0_HUMAN	Heterogeneous nuclear ribonucleoprotein A0	HNRNPA0	Proteomics	34	Common	6	-0.143424	No	2	2	161.34	10.36	1	1		2		4				0.000678887		0.0017043			0.000678887	0.0017043	280	30821.8
ROA1_HUMAN	Heterogeneous nuclear ribonucleoprotein A1	HNRNPA1	Proteomics	33	Common	52	-0.084978	No	7	9	878.18	25.85	3	3	20	3	4	14	2	9	0.00668673	0.00101833	0.00118871	0.00596506	0.000993542	0.00358709	0.00296459	0.00351523	352	38822.1
ROA2_HUMAN	Heterogeneous nuclear ribonucleoproteins A2/B1	HNRNPA2B1	Proteomics	33	Common	14	-0.272372	No	5	5	325.98	19.41	3	3	4	1	1	6	1	1	0.00133735	0.000339443	0.000297177	0.00255646	0.000496771	0.000398565	0.000657989	0.0011506	340	37406.7
ROA3_HUMAN	Heterogeneous nuclear ribonucleoprotein A3	HNRNPA3	Proteomics	34	Common	37	-0.353591	No	9	10	606.8	28.41	2	3	12		1	16	2	6	0.00401204		0.000297177	0.00681721	0.000993542	0.00239139	0.00215461	0.00340072	359	39570.6
RPAB3_HUMAN	DNA-directed RNA polymerases I, II, and III subunit RPABC3	POLR2H			Common	4	0.17157	No	2	2	101.53	16.13	2	1	1	2			1		0.000334336	0.000678887			0.000496771		0.000506611	0.000496771	155	17132.5
RPN1_HUMAN	Dolichyl-diphosphooligosaccharide--protein glycosyltransferase subunit 1	RPN1	Proteomics	14, 33	Common	31	0.0603693	No	8	8	432.63	14.95	2	3	5	14		5	6	1	0.00167168	0.00475221		0.00213038	0.00298063	0.000398565	0.00321194	0.00183652	622	68526.8
RRAS_HUMAN	Ras-related protein R-Ras	RRAS	Established	17	HA+ only	24	NA	Yes	5	6	492.26	34.74	3	0	6	11	7				0.00200602	0.00373388	0.00208024				0.00260671	0	213	23465.9
RRAS2_HUMAN	Ras-related protein R-Ras2	RRAS2	Proteomics	14, 33, 34	Common	65	0.877487	Yes	10	14	1023.18	49.06	3	3	15	30	17	1	1	1	0.00501505	0.0101833	0.00505201	0.000426076	0.000496771	0.000398565	0.00675012	0.000440471	212	23384.7
RS11_HUMAN	40S ribosomal protein S11	RPS11	Established	9	Common	13	0.172904	No	5	5	267.9	33.53	2	2	2	7			2	2	0.000668673	0.0023761			0.000993542	0.00079713	0.00152239	0.000895336	167	18419
RS12_HUMAN	40S ribosomal protein S12	RPS12	Proteomics	33	Common	25	-0.00766672	No	5	6	432.81	55.73	3	2	1	7	6		2	9	0.000334336	0.0023761	0.00178306		0.000993542	0.00358709	0.00149783	0.00229031	131	14505.5
RS14_HUMAN	40S ribosomal protein S14	RPS14			Common	15	0.0488583	No	3	3	184.06	30.61	3	3	4	4	1	1	3	2	0.00133735	0.00135777	0.000297177	0.000426076	0.00149031	0.00079713	0.000997432	0.000904506	147	16262.5
RS15A_HUMAN	40S ribosomal protein S15a	RPS15A	Proteomics	34	Common	11	0.129308	No	4	6	277.46	21.64	1	2		8			2	1		0.00271555			0.000993542	0.000398565	0.00271555	0.000696054	134	14830
RS16_HUMAN	40S ribosomal protein S16	RPS16	Proteomics	9, 18, 33	Common	33	-0.184867	No	6	7	352.84	42.95	3	3	4	10	2	3	9	5	0.00133735	0.00339443	0.000594354	0.00127823	0.00447094	0.00199283	0.00177538	0.00258066	149	16435
RS2_HUMAN	40S ribosomal protein S2	RPS2	Proteomics	18, 33, 34	Common	5	0.0296142	No	2	2	98.21	8.8	1	1		3		2				0.00101833		0.000852152			0.00101833	0.000852152	284	31304.6
RS20_HUMAN	40S ribosomal protein S20	RPS20	Proteomics	9, 34	Common	7	-0.0211766	No	5	5	205.73	38.02	2	1	1	3			3		0.000334336	0.00101833			0.00149031		0.000676333	0.00149031	121	13364.3
RS23_HUMAN	40S ribosomal protein S23	RPS23	Proteomics	18	Common	3	0.0707757	No	2	2	109.3	16.08	2	1	1	1			1		0.000334336	0.000339443			0.000496771		0.00033689	0.000496771	143	15797.7
RS27L_HUMAN	40S ribosomal protein S27-like protein	RPS27L			Common	11	0.141515	No	3	3	150.98	25.58	2	1	4	4			3		0.00133735	0.00135777			0.00149031		0.00134756	0.00149031	86	9470.87
RS28_HUMAN	40S ribosomal protein S28	RPS28	Proteomics	18	Common	8	0.0280927	No	2	3	155.08	29.58	2	1	2	3			3		0.000668673	0.00101833			0.00149031		0.000843501	0.00149031	71	7836.2
RS3_HUMAN	40S ribosomal protein S3	RPS3	Proteomics	33, 35	Common	33	-0.174107	No	7	8	409.59	30.45	2	3	4	11		10	3	5	0.00133735	0.00373388		0.00426076	0.00149031	0.00199283	0.00253561	0.0025813	243	26671.4
RS3A_HUMAN	40S ribosomal protein S3a	RPS3A	Proteomics	18, 33, 34, 35	Common	7	0.0235839	No	2	3	209.32	9.19	2	2	3	1		2		1	0.00100301	0.000339443		0.000852152		0.000398565	0.000671226	0.000625358	272	29925.7
RS4X_HUMAN	40S ribosomal protein S4, X isoform	RPS4X	Proteomics	33, 35	Common	24	-0.243253	No	7	8	454.32	29.1	2	3	3	7		8	3	3	0.00100301	0.0023761		0.00340861	0.00149031	0.0011957	0.00168956	0.00203154	268	29579
RS5_HUMAN	40S ribosomal protein S5	RPS5	Proteomics	9, 18, 33, 34	Common	5	-0.172909	No	3	3	184.32	12.08	1	2		2			2	1		0.000678887			0.000993542	0.000398565	0.000678887	0.000696054	207	22862
RS6_HUMAN	40S ribosomal protein S6	RPS6	Proteomics	18	Common	6	-0.310095	No	2	2	149.82	9.62	2	2	1	1		2	2		0.000334336	0.000339443		0.000852152	0.000993542		0.00033689	0.000922847	260	28663
RS8_HUMAN	40S ribosomal protein S8	RPS8	Proteomics	33, 35	Common	10	0.00410695	No	3	3	237.54	15.98	1	1		6			4			0.00203666			0.00198708		0.00203666	0.00198708	219	24190.2
RS9_HUMAN	40S ribosomal protein S9	RPS9	Proteomics	18, 33, 34, 35	Common	4	-0.0651479	No	3	3	122.63	11.71	1	1	2				2		0.000668673				0.000993542		0.000668673	0.000993542	205	22577.6
RSSA_HUMAN	40S ribosomal protein SA	RPSA			Common	16	-0.197728	No	5	6	464	23.15	1	2	6			6	4		0.00200602			0.00255646	0.00198708		0.00200602	0.00227177	298	32833.4
RT18B_HUMAN	28S ribosomal protein S18b, mitochondrial	MRPS18B			HA+ only	5	NA	Yes	2	2	105.89	10.86	3	0	1	1	3				0.000334336	0.000339443	0.00089153				0.00052177	0	267	29377
RUVB1_HUMAN	RuvB-like 1	RUVBL1			Common	9	-0.4802	No	3	3	142.92	8.33	1	3	2			2	3	2	0.000668673			0.000852152	0.00149031	0.00079713	0.000668673	0.00104653	456	50196.3
S38A1_HUMAN	Sodium-coupled neutral amino acid transporter 1	SLC38A1			HA+ only	2	NA	No	2	2	84.13	3.87	2	0	1		1				0.000334336		0.000297177				0.000315757	0	491	54012.2
SAHH_HUMAN	Adenosylhomocysteinase	AHCY	Proteomics	33	Common	7	-0.450098	No	3	3	156.03	9.7	1	2	1			1		5	0.000334336			0.000426076		0.00199283	0.000334336	0.00120945	433	47685.2
SATT_HUMAN	Neutral amino acid transporter A	SLC1A4	Proteomics	18	Common	32	0.831136	Yes	7	8	482.41	16.01	3	1	15	12	4		1		0.00501505	0.00407332	0.00118871		0.000496771		0.00342569	0.000496771	506	55687.6
SC22B_HUMAN	Vesicle-trafficking protein SEC22b	SEC22B	Proteomics	34	Common	8	-0.269158	No	6	6	421.53	32.59	1	1			1			7			0.000297177			0.00278996	0.000297177	0.00278996	224	24724.8
SC61B_HUMAN	Protein transport protein Sec61 subunit beta	SEC61B	Established	9	Common	5	0.03604	No	3	3	145.96	40	2	1		1	2			2		0.000339443	0.000594354			0.00079713	0.000466898	0.00079713	90	9968.1
SCAM1_HUMAN	Secretory carrier-associated membrane protein 1	SCAMP1	Established	14, 34	HA+ only	10	NA	Yes	3	4	279.15	14.99	1	0			10						0.00297177				0.00297177	0	347	38231.7
SCAM2_HUMAN	Secretory carrier-associated membrane protein 2	SCAMP2	Proteomics	14, 18, 19, 34	HA+ only	13	NA	Yes	3	3	288.73	9.94	3	0	2	1	10				0.000668673	0.000339443	0.00297177				0.00132663	0	332	36625.3
SCAM3_HUMAN	Secretory carrier-associated membrane protein 3	SCAMP3	Proteomics	14, 18, 19, 33, 34, 35	HA+ only	53	NA	Yes	6	6	581.11	30.26	3	0	21	10	22				0.00702106	0.00339443	0.00653789				0.00565113	0	347	38262.3
SCRB1_HUMAN	Scavenger receptor class B member 1	SCARB1	Proteomics	34	HA+ only	13	NA	Yes	2	3	223.28	3.8	3	0	1	3	9				0.000334336	0.00101833	0.00267459				0.00134242	0	553	60837.7
SCRB2_HUMAN	Lysosome membrane protein 2	SCARB2	Proteomics	14, 34	HA+ only	13	NA	Yes	3	3	168.06	7.1	3	0	3	6	4				0.00100301	0.00203666	0.00118871				0.00140946	0	493	54255.5
SF3B3_HUMAN	Splicing factor 3B subunit 3	SF3B3	Proteomics	33	Common	14	-0.288363	No	8	8	528.9	8.77	2	2	2	3		3	6		0.000668673	0.00101833		0.00127823	0.00298063		0.000843501	0.00212943	1231	135492
SFRS3_HUMAN	Splicing factor, arginine/serine-rich 3	SFRS3			Common	19	0.0216121	No	3	3	187.25	18.86	3	3	3	7	3	4	4	1	0.00100301	0.0023761	0.00089153	0.0017043	0.00198708	0.000398565	0.00142355	0.00136332	175	19317.9
SFRS7_HUMAN	Splicing factor, arginine/serine-rich 7	SFRS7			Common	20	-0.0197918	No	3	3	188.3	12.1	3	3	3	6	3	4	4	1	0.00100301	0.00203666	0.00089153	0.0017043	0.00198708	0.000398565	0.0013104	0.00136332	248	27350
SND1_HUMAN	Staphylococcal nuclease domain-containing protein 1	SND1	Proteomics	9, 33, 35	Common	17	-0.236406	No	9	10	637.13	13.17	1	2		6		1	10			0.00203666		0.000426076	0.00496771		0.00203666	0.00269689	926	101934
SNP23_HUMAN	Synaptosomal-associated protein 23	SNAP23	Established	31	Common	72	0.816967	Yes	14	20	1467.81	69.34	3	2	2	7	59		1	3	0.000668673	0.0023761	0.0175334		0.000496771	0.0011957	0.0068594	0.000846233	212	23339.5
SPCS2_HUMAN	Signal peptidase complex subunit 2	SPCS2	Proteomics	19	Common	14	0.46321	No	4	4	220.91	20.26	3	3	1	7	3	1	1	1	0.000334336	0.0023761	0.00089153	0.000426076	0.000496771	0.000398565	0.00120066	0.000440471	227	24986.7
SSRD_HUMAN	Translocon-associated protein subunit delta	SSR4			HA+ only	2	NA	No	2	2	108.03	17.44	1	0		2						0.000678887					0.000678887	0	172	18986.6
STOM_HUMAN	Erythrocyte band 7 integral membrane protein	STOM	Established	28	Common	163	0.881233	Yes	11	14	1154.58	50	3	1	65	62	32	4			0.0217319	0.0210455	0.00950966	0.0017043			0.017429	0.0017043	288	31710.7
STRAP_HUMAN	Serine-threonine kinase receptor-associated protein	STRAP			HA- only	2	NA	No	2	2	184.49	10.32	0	1				2						0.000852152			0	0.000852152	349	38414
STX10_HUMAN	Syntaxin-10	STX10	Proteomics	8, 18, 34	HA+ only	4	NA	No	2	2	131.34	10.2	2	0		1	3					0.000339443	0.00089153				0.000615487	0	255	28096.3
STX11_HUMAN	Syntaxin-11	STX11	Proteomics	8	HA+ only	19	NA	Yes	5	5	316.38	21.26	3	0	5	4	10				0.00167168	0.00135777	0.00297177				0.00200041	0	301	33174.8
STX12_HUMAN	Syntaxin-12	STX12	Established	14	HA+ only	10	NA	Yes	5	5	307.11	25.09	1	0			10						0.00297177				0.00297177	0	287	31622.3
STX6_HUMAN	Syntaxin-6	STX6	Established	14	HA+ only	8	NA	Yes	6	6	391.6	28.3	1	0			8						0.00237741				0.00237741	0	265	29157.8
STX7_HUMAN	Syntaxin-7	STX7	Established	13	HA+ only	8	NA	Yes	4	5	388.68	20	1	0			8						0.00237741				0.00237741	0	270	29797.3
STX8_HUMAN	Syntaxin-8	STX8	Established	13	HA+ only	12	NA	Yes	4	4	299.66	20.9	3	0	1	1	10				0.000334336	0.000339443	0.00297177				0.00121518	0	244	26890
SVIP_HUMAN	Small VCP/p97-interacting protein	SVIP	Proteomics	8	HA+ only	3	NA	No	2	2	125.02	32.89	1	0			3						0.00089153				0.00089153	0	76	8437.42
SYK_HUMAN	Lysyl-tRNA synthetase	KARS			Common	7	-0.354173	No	4	4	263.67	8.9	2	2	1	1		4	1		0.000334336	0.000339443		0.0017043	0.000496771		0.00033689	0.00110054	618	68004.6
SYWC_HUMAN	Tryptophanyl-tRNA synthetase, cytoplasmic	WARS			HA- only	5	NA	No	4	4	254.28	11.18	0	1						5						0.00199283	0	0.00199283	483	53131.6
T184C_HUMAN	Transmembrane protein 184C	TMEM184C			HA+ only	6	NA	Yes	2	2	118.3	5.29	3	0	1	3	2				0.000334336	0.00101833	0.000594354				0.000649007	0	454	50037.7
T3JAM_HUMAN	TRAF3-interacting JNK-activating modulator	TRAF3IP3	Proteomics	18, 33	HA+ only	6	NA	Yes	3	4	218.66	5.66	1	0			6						0.00178306				0.00178306	0	583	64210.6
TAGL2_HUMAN	Transgelin-2	TAGLN2	Proteomics	33, 34	Common	2	-0.0485756	No	2	2	96.67	12.32	1	1			1			1			0.000297177			0.000398565	0.000297177	0.000398565	203	22377.2
TAP1_HUMAN	Antigen peptide transporter 1	TAP1	Proteomics	18, 34	Common	14	0.0198573	No	3	3	173.9	4.92	3	2	3	3	2		1	5	0.00100301	0.00101833	0.000594354		0.000496771	0.00199283	0.000871898	0.0012448	792	87162.7
TBA1B_HUMAN	Tubulin alpha-1B chain	TUBA1B	Proteomics	33	Common	127	-0.348518	No	18	18	1157.49	59.12	3	3	19	11	19	18	10	50	0.00635239	0.00373388	0.00564636	0.00766937	0.00496771	0.0199283	0.00524421	0.0108551	455	50119.6
TBA4A_HUMAN	Tubulin alpha-4A chain	TUBA4A	Proteomics	34	Common	66	-0.135266	No	15	15	951.66	50.99	3	3	19	11	11	11	5	26	0.00635239	0.00373388	0.00326895	0.00468683	0.00248385	0.0103627	0.00445174	0.00584446	453	49892.4
TBA4B_HUMAN	Putative tubulin-like protein alpha-4B	TUBA4B			Common	18	0.112084	No	2	2	135.63	10.4	3	3	19	11	3	11	5	4	0.00635239	0.00373388	0.00089153	0.00468683	0.00248385	0.00159426	0.00365927	0.00292165	250	27533.7
TBB2C_HUMAN	Tubulin beta-2C chain	TUBB2C	Proteomics	33	Common	71	-0.603703	No	15	20	1293.61	41.59	3	3	11	3	13	32	15	34	0.0036777	0.00101833	0.0038633	0.0136344	0.00745156	0.0135512	0.00285311	0.0115457	452	49799
TBB3_HUMAN	Tubulin beta-3 chain	TUBB3	Proteomics	33	Common	54	-0.526076	No	10	14	978.82	27.51	2	3	11		13	32	9	26	0.0036777		0.0038633	0.0136344	0.00447094	0.0103627	0.0037705	0.00948935	458	50400.2
TBB5_HUMAN	Tubulin beta chain	TUBB	Proteomics	33	Common	115	-0.627746	No	15	22	1586.93	41.69	3	3	11	3	13	32	15	41	0.0036777	0.00101833	0.0038633	0.0136344	0.00745156	0.0163412	0.00285311	0.0124757	451	49639
TCPA_HUMAN	T-complex protein 1 subunit alpha	CCT1			Common	34	-0.210884	No	10	11	687.39	24.64	2	3	8	7		6	7	6	0.00267469	0.0023761		0.00255646	0.0034774	0.00239139	0.0025254	0.00280841	548	60305.6
TCPB_HUMAN	T-complex protein 1 subunit beta	CCT2	Proteomics	18, 33, 35	Common	26	-0.719311	No	11	12	756.2	29.69	2	3	3	1		7	10	5	0.00100301	0.000339443		0.00298253	0.00496771	0.00199283	0.000671226	0.00331436	522	57452.1
TCPD_HUMAN	T-complex protein 1 subunit delta	CCT4	Proteomics	33, 35	Common	29	-0.744524	No	9	9	584.97	24.49	2	3	3	1		10	9	6	0.00100301	0.000339443		0.00426076	0.00447094	0.00239139	0.000671226	0.0037077	539	57887.8
TCPE_HUMAN	T-complex protein 1 subunit epsilon	CCT5	Proteomics	18, 33	Common	42	-0.624893	No	12	13	667.98	26.38	3	3	4	3	3	12	10	10	0.00133735	0.00101833	0.00089153	0.00511291	0.00496771	0.00398565	0.0010824	0.00468876	542	59632.8
TCPG_HUMAN	T-complex protein 1 subunit gamma	CCT3	Proteomics	33, 35	Common	10	-0.754404	No	7	7	350.56	20.4	1	3			1	6	2	1			0.000297177	0.00255646	0.000993542	0.000398565	0.000297177	0.00131619	549	60495.3
TCPH_HUMAN	T-complex protein 1 subunit eta	CCT7	Proteomics	33, 35	Common	26	-0.526554	No	9	11	648.56	26.9	1	3	5			9	5	7	0.00167168			0.00383468	0.00248385	0.00278996	0.00167168	0.00303616	539	59328.9
TCPQ_HUMAN	T-complex protein 1 subunit theta	CCT8	Proteomics	33, 35	Common	49	-0.548495	No	17	18	975.99	35.49	2	3	8	4		20	10	7	0.00267469	0.00135777		0.00852152	0.00496771	0.00278996	0.00201623	0.00542639	541	59582.5
TCPZ_HUMAN	T-complex protein 1 subunit zeta	CCT6A	Proteomics	33	Common	20	-0.722087	No	11	11	682.77	32.26	1	3	2			9	2	7	0.000668673			0.00383468	0.000993542	0.00278996	0.000668673	0.00253939	527	57987.6
TEBP_HUMAN	Prostaglandin E synthase 3	PTGES3	Proteomics	33	HA- only	2	NA	No	2	2	138.06	8.88	0	1						2						0.00079713	0	0.00079713	169	18685.4
TERA_HUMAN	Transitional endoplasmic reticulum ATPase	VCP	Proteomics	33, 35	Common	46	-0.428343	No	14	15	876.43	21.21	3	3	11	4	1	14	10	6	0.0036777	0.00135777	0.000297177	0.00596506	0.00496771	0.00239139	0.00177755	0.00444139	811	89265.7
TFR1_HUMAN	Transferrin receptor protein 1	TFRC	Established	23	Common	38	0.877818	Yes	8	8	526.55	13.49	3	1	6	15	16			1	0.00200602	0.00509165	0.00475483			0.000398565	0.00395083	0.000398565	771	84817.9
THIC_HUMAN	Acetyl-CoA acetyltransferase, cytosolic	ACAT2	Proteomics	14, 33	HA+ only	3	NA	No	3	3	305.01	14.65	1	0			3						0.00089153				0.00089153	0	396	41324.4
THIO_HUMAN	Thioredoxin	TXN			Common	9	-0.277091	No	2	2	140.97	20.75	3	3	1	2	1	1	3	1	0.000334336	0.000678887	0.000297177	0.000426076	0.00149031	0.000398565	0.0004368	0.000771651	106	11729.7
TIF1B_HUMAN	Transcription intermediary factor 1-beta	TRIM28			Common	30	-0.622919	No	9	10	813.23	17.29	3	3	3	1	3	2	4	17	0.00100301	0.000339443	0.00089153	0.000852152	0.00198708	0.00677561	0.000744661	0.00320495	804	88493.4
TIM50_HUMAN	Mitochondrial import inner membrane translocase subunit TIM50	TIMM50	Proteomics	9	Common	11	0.452157	No	4	4	225.52	13.61	2	1	4		6	1			0.00133735		0.00178306	0.000426076			0.0015602	0.000426076	360	39621.5
TM134_HUMAN	Transmembrane protein 134	TMEM134			HA+ only	2	NA	No	2	2	89.83	6.63	1	0			2						0.000594354				0.000594354	0	196	21572.9
TM219_HUMAN	Transmembrane protein 219	TMEM219			HA+ only	2	NA	No	2	2	97.57	11.16	1	0	2						0.000668673						0.000668673	0	233	25707.2
TM222_HUMAN	Transmembrane protein 222	TMEM222	Proteomics	8	Common	11	0.641579	Yes	2	4	422.44	14.69	3	1	3	4	3			1	0.00100301	0.00135777	0.00089153			0.000398565	0.0010841	0.000398565	211	23214.4
TM55B_HUMAN	Transmembrane protein 55B	TMEM55B	Proteomics	18, 19, 34	HA+ only	5	NA	Yes	2	2	107.78	11.91	2	0	2	3					0.000668673	0.00101833					0.000843501	0	277	29449.9
TM63A_HUMAN	Transmembrane protein 63A	TMEM63A	Proteomics	18, 34	HA+ only	13	NA	Yes	4	4	229.97	5.02	3	0	6	5	2				0.00200602	0.00169722	0.000594354				0.00143253	0	836	92066
TMPPE_HUMAN	Transmembrane protein with metallophosphoesterase domain	TMPPE	Proteomics	8	HA+ only	2	NA	No	2	2	84.03	7.8	1	0	2						0.000668673						0.000668673	0	449	49420.9
TMX1_HUMAN	Thioredoxin-related transmembrane protein 1	TMX1	Proteomics	8, 19, 35	Common	50	0.738883	Yes	12	12	569.04	27.78	3	1	8	11	28			3	0.00267469	0.00373388	0.00832095			0.0011957	0.00490984	0.0011957	288	31770.8
TNFL9_HUMAN	Tumor necrosis factor ligand superfamily member 9	TNFSF9			HA+ only	3	NA	No	2	2	127.57	10.79	2	0		1	2					0.000339443	0.000594354				0.000466898	0	241	26608
TNR6_HUMAN	Tumor necrosis factor receptor superfamily member 6	FAS	Established	4	Common	35	0.867306	Yes	5	6	439.45	22.51	3	1	9	9	16			1	0.00300903	0.00305499	0.00475483			0.000398565	0.00360628	0.000398565	342	37708
TNR8_HUMAN	Tumor necrosis factor receptor superfamily member 8	TNFRSF8			HA+ only	5	NA	Yes	2	2	89.76	3.8	2	0	1		4				0.000334336		0.00118871				0.000761522	0	579	63705.6
TOM40_HUMAN	Mitochondrial import receptor subunit TOM40 homolog	TOMM40	Proteomics	18, 34	Common	23	-0.13732	No	6	8	542.71	27.7	1	3	10			7	1	5	0.00334336			0.00298253	0.000496771	0.00199283	0.00334336	0.00182404	361	37869.1
TPPC3_HUMAN	Trafficking protein particle complex subunit 3	TRAPPC3	Established	29	Common	14	0.701424	Yes	5	7	416.54	29.35	3	1	3	4	6			1	0.00100301	0.00135777	0.00178306			0.000398565	0.00138128	0.000398565	184	20261.2
TPSN_HUMAN	Tapasin	TAPBP			Common	22	0.0492478	No	3	3	132.95	11.57	3	2	5	3	5	4		5	0.00167168	0.00101833	0.00148588	0.0017043		0.00199283	0.00139197	0.00184856	432	47595.7
TRA2B_HUMAN	Transformer-2 protein homolog beta	TRA2B			HA+ only	4	NA	No	2	2	132.16	9.84	1	0		4						0.00135777					0.00135777	0	305	33645.6
TRI25_HUMAN	Tripartite motif-containing protein 25	TRIM25			Common	11	-0.658446	No	4	4	220.26	6.99	2	3	1	1		5	2	2	0.000334336	0.000339443		0.00213038	0.000993542	0.00079713	0.00033689	0.00130702	644	70943.8
TRUA_HUMAN	tRNA pseudouridine synthase A	PUS1			HA+ only	5	NA	Yes	2	2	100.86	5.1	2	0	2		3				0.000668673		0.00089153				0.000780102	0	431	47439.9
TSN33_HUMAN	Tetraspanin-33	TSPAN33	Proteomics	8	HA+ only	3	NA	No	2	2	134.3	10.84	2	0		2	1					0.000678887	0.000297177				0.000488032	0	286	31517.1
TXNL1_HUMAN	Thioredoxin-like protein 1	TXNL1			HA- only	4	NA	No	3	3	183.32	16.38	0	1				4						0.0017043			0	0.0017043	293	32230.7
U2AF1_HUMAN	Splicing factor U2AF 35 kDa subunit	U2AF1	Proteomics	33	Common	12	0.00868641	No	3	3	185.16	10.67	2	3	2	5		1	3	1	0.000668673	0.00169722		0.000426076	0.00149031	0.000398565	0.00118294	0.000771651	253	27854.5
U5S1_HUMAN	116 kDa U5 small nuclear ribonucleoprotein component	EFTUD2	Proteomics	33	Common	3	-0.163567	No	2	2	145.69	2.82	1	1		1			2			0.000339443			0.000993542		0.000339443	0.000993542	994	109366
UAP56_HUMAN	Spliceosome RNA helicase BAT1	BAT1	Proteomics	33	HA- only	6	NA	No	4	4	229.04	9.44	0	3				3	1	3				0.00127823	0.000496771	0.0011957	0	0.000990231	445	48959.9
UBC12_HUMAN	NEDD8-conjugating enzyme Ubc12	UBE2M	Proteomics	14	Common	2	-0.0485756	No	2	2	143.02	13.76	1	1			1			1			0.000297177			0.000398565	0.000297177	0.000398565	189	20886.7
UBE2N_HUMAN	Ubiquitin-conjugating enzyme E2 N	UBE2N	Proteomics	14, 34	Common	8	0.0360718	No	3	4	208.52	29.03	1	1			5			3			0.00148588			0.0011957	0.00148588	0.0011957	155	17127
UBIQ_HUMAN	Ubiquitin	RPS27A	Proteomics	14, 33, 34, 35	Common	65	0.305513	No	3	3	226.26	49.35	3	3	14	13	20	5	7	6	0.00468071	0.00441276	0.00594354	0.00213038	0.0034774	0.00239139	0.00501234	0.00266639	77	8559.62
UCRI_HUMAN	Cytochrome b-c1 complex subunit Rieske, mitochondrial	UQCRFS1			Common	7	0.202609	No	4	5	385.27	19.33	1	1		6			1			0.00203666			0.000496771		0.00203666	0.000496771	269	29649.4
UFC1_HUMAN	Ufm1-conjugating enzyme 1	UFC1	Proteomics	14	HA+ only	3	NA	No	2	2	80.94	10.8	2	0		1	2					0.000339443	0.000594354				0.000466898	0	176	19446
VAMP3_HUMAN	Vesicle-associated membrane protein 3	VAMP3	Proteomics	18, 19, 34, 35	HA+ only	13	NA	Yes	6	7	551.91	51.96	1	0			13						0.0038633				0.0038633	0	102	11302
VAMP4_HUMAN	Vesicle-associated membrane protein 4	VAMP4	Proteomics	14, 18, 19, 34	HA+ only	4	NA	No	4	4	302.31	33.11	1	0			4						0.00118871				0.00118871	0	148	16386.5
VAMP5_HUMAN	Vesicle-associated membrane protein 5	VAMP5	Proteomics	8, 18, 19	HA+ only	4	NA	No	2	3	190.2	17.24	1	0			4						0.00118871				0.00118871	0	116	12796.7
VAMP7_HUMAN	Vesicle-associated membrane protein 7	VAMP7	Proteomics	14, 19, 34	Common	37	0.877504	Yes	8	10	703.19	40.71	3	1	4	23	9			1	0.00133735	0.0078072	0.00267459			0.000398565	0.00393971	0.000398565	226	24919
VDAC1_HUMAN	Voltage-dependent anion-selective channel protein 1	VDAC1	Proteomics	14, 33, 35	Common	66	-0.0369557	No	8	8	611.07	36.2	3	3	12	14	10	14	3	13	0.00401204	0.00475221	0.00297177	0.00596506	0.00149031	0.00518135	0.003912	0.00421224	279	30753.6
VDAC2_HUMAN	Voltage-dependent anion-selective channel protein 2	VDAC2	Proteomics	14, 33, 35	Common	97	-0.0722047	No	10	10	723.01	39.12	3	3	23	21	7	22	6	18	0.00768974	0.00712831	0.00208024	0.00937367	0.00298063	0.00717417	0.00563276	0.00650949	294	31546.5
VDAC3_HUMAN	Voltage-dependent anion-selective channel protein 3	VDAC3	Proteomics	14, 33	Common	147	0.18627	No	11	11	821.3	41.34	3	3	36	40	20	23	7	21	0.0120361	0.0135777	0.00594354	0.00979974	0.0034774	0.00836987	0.0105191	0.00721567	283	30639.3
VIME_HUMAN	Vimentin	VIM	Proteomics	18	Common	41	-0.535193	No	13	14	799.87	28.75	3	3	8	2	2	11	12	6	0.00267469	0.000678887	0.000594354	0.00468683	0.00596125	0.00239139	0.00131598	0.00434649	487	53619.1
WDR1_HUMAN	WD repeat-containing protein 1	WDR1	Proteomics	33, 34	HA- only	3	NA	No	3	3	159.82	7.15	0	1						3						0.0011957	0	0.0011957	601	66151.9
XRCC5_HUMAN	X-ray repair cross-complementing protein 5	XRCC5	Proteomics	33	Common	5	-0.405081	No	2	2	126	3.18	1	2		1		1	3			0.000339443		0.000426076	0.00149031		0.000339443	0.000958194	755	83132.1
ZDH13_HUMAN	Probable palmitoyltransferase ZDHHC13	ZDHHC13			HA+ only	3	NA	No	2	2	124.96	3.73	1	0		3						0.00101833					0.00101833	0	644	70842.1
Liste of références
References
1.	Ande SR, Mishra S. Palmitoylation of prohibitin at cysteine 69 facilitates its membrane translocation and interaction with eps 15 homology domain protein 2 (ehd2). Biochem Cell Biol. 2010;88(3):553-558.
2.	Barylko B, Gerber SH, Binns DD, et al. A novel family of phosphatidylinositol 4-kinases conserved from yeast to humans. J Biol Chem. 2001;276(11):7705-7708.
3.	Bhattacharyya R, Wedegaertner PB. Galpha 13 requires palmitoylation for plasma membrane localization, rho-dependent signaling, and promotion of p115-rhogef membrane binding. J Biol Chem. 2000;275(20):14992-14999.
4.	Chakrabandhu K, Herincs Z, Huault S, et al. Palmitoylation is required for efficient fas cell death signaling. Embo J. 2007;26(1):209-220.
5.	Charrin S, Manie S, Oualid M, Billard M, Boucheix C, Rubinstein E. Differential stability of tetraspanin/tetraspanin interactions: Role of palmitoylation. FEBS Lett. 2002;516(1-3):139-144.
6.	De Vries DD, Went LN, Bruyn GW, et al. Genetic and biochemical impairment of mitochondrial complex i activity in a family with leber hereditary optic neuropathy and hereditary spastic dystonia. Am J Hum Genet. 1996;58(4):703-711.
7.	Dietzen DJ, Hastings WR, Lublin DM. Caveolin is palmitoylated on multiple cysteine residues. Palmitoylation is not necessary for localization of caveolin to caveolae. J Biol Chem. 1995;270(12):6838-6842.
8.	Dowal L, Yang W, Freeman MR, Steen H, Flaumenhaft R. Proteomic analysis of palmitoylated platelet proteins. Blood. 2011.
9.	Forrester MT, Hess DT, Thompson JW, et al. Site-specific analysis of protein s-acylation by resin-assisted capture. J Lipid Res. 2011;52(2):393-398.
10.	Graf R, Mattera R, Codina J, Estes MK, Birnbaumer L. A truncated recombinant alpha subunit of gi3 with a reduced affinity for beta gamma dimers and altered guanosine 5'-3-o-(thio)triphosphate binding. J Biol Chem. 1992;267(34):24307-24314.
11.	Guo YJ, Lin SC, Wang JH, Bigby M, Sy MS. Palmitoylation of cd44 interferes with cd3-mediated signaling in human t lymphocytes. Int Immunol. 1994;6(2):213-221.
12.	Hancock JF, Paterson H, Marshall CJ. A polybasic domain or palmitoylation is required in addition to the caax motif to localize p21ras to the plasma membrane. Cell. 1990;63(1):133-139.
13.	He Y, Linder ME. Differential palmitoylation of the endosomal snares syntaxin 7 and syntaxin 8. J Lipid Res. 2009;50(3):398-404.
14.	Kang R, Wan J, Arstikaitis P, et al. Neural palmitoyl-proteomics reveals dynamic synaptic palmitoylation. Nature. 2008;456(7224):904-909.
15.	Koegl M, Zlatkine P, Ley SC, Courtneidge SA, Magee AI. Palmitoylation of multiple src-family kinases at a homologous n-terminal motif. Biochem J. 1994;303 ( Pt 3):749-753.
16.	Koziak K, Kaczmarek E, Kittel A, et al. Palmitoylation targets cd39/endothelial atp diphosphohydrolase to caveolae. J Biol Chem. 2000;275(3):2057-2062.
17.	Lowe DG, Goeddel DV. Heterologous expression and characterization of the human r-ras gene product. Mol Cell Biol. 1987;7(8):2845-2856.
18.	Martin BR, Cravatt BF. Large-scale profiling of protein palmitoylation in mammalian cells. Nat Methods. 2009.
19.	Merrick BA, Dhungana S, Williams JG, et al. Proteomic profiling of s-acylated macrophage proteins identifies a role for palmitoylation in mitochondrial targeting of phospholipid scramblase 3. Mol Cell Proteomics. 2011.
20.	Morrow IC, Rea S, Martin S, et al. Flotillin-1/reggie-2 traffics to surface raft domains via a novel golgi-independent pathway. Identification of a novel membrane targeting domain and a role for palmitoylation. J Biol Chem. 2002;277(50):48834-48841.
21.	Neumann-Giesen C, Falkenbach B, Beicht P, et al. Membrane and raft association of reggie-1/flotillin-2: Role of myristoylation, palmitoylation and oligomerization and induction of filopodia by overexpression. Biochem J. 2004;378(Pt 2):509-518.
22.	Ohta E, Misumi Y, Sohda M, Fujiwara T, Yano A, Ikehara Y. Identification and characterization of gcp16, a novel acylated golgi protein that interacts with gcp170. J Biol Chem. 2003;278(51):51957-51967.
23.	Omary MB, Trowbridge IS. Covalent binding of fatty acid to the transferrin receptor in cultured human cells. J Biol Chem. 1981;256(10):4715-4718.
24.	Parenti M, Vigano MA, Newman CM, Milligan G, Magee AI. A novel n-terminal motif for palmitoylation of g-protein alpha subunits. Biochem J. 1993;291 ( Pt 2):349-353.
25.	Saeki K, Miura Y, Aki D, Kurosaki T, Yoshimura A. The b cell-specific major raft protein, raftlin, is necessary for the integrity of lipid raft and bcr signal transduction. Embo J. 2003;22(12):3015-3026.
26.	Sardjono CT, Harbour SN, Yip JC, et al. Palmitoylation at cys595 is essential for pecam-1 localisation into membrane microdomains and for efficient pecam-1-mediated cytoprotection. Thromb Haemost. 2006;96(6):756-766.
27.	Schweizer A, Kornfeld S, Rohrer J. Cysteine34 of the cytoplasmic tail of the cation-dependent mannose 6-phosphate receptor is reversibly palmitoylated and required for normal trafficking and lysosomal enzyme sorting. J Cell Biol. 1996;132(4):577-584.
28.	Snyers L, Umlauf E, Prohaska R. Cysteine 29 is the major palmitoylation site on stomatin. FEBS Lett. 1999;449(2-3):101-104.
29.	Turnbull AP, Kummel D, Prinz B, et al. Structure of palmitoylated bet3: Insights into trapp complex assembly and membrane localization. Embo J. 2005;24(5):875-884.
30.	Uechi Y, Bayarjargal M, Umikawa M, et al. Rap2 function requires palmitoylation and recycling endosome localization. Biochem Biophys Res Commun. 2009;378(4):732-737.
31.	Vogel K, Roche PA. Snap-23 and snap-25 are palmitoylated in vivo. Biochem Biophys Res Commun. 1999;258(2):407-410.
32.	Wiedmer T, Zhao J, Nanjundan M, Sims PJ. Palmitoylation of phospholipid scramblase 1 controls its distribution between nucleus and plasma membrane. Biochemistry. 2003;42(5):1227-1233.
33.	Wilson JP, Raghavan AS, Yang YY, Charron G, Hang HC. Proteomic analysis of fatty-acylated proteins in mammalian cells with chemical reporters reveals s-acylation of histone h3 variants. Mol Cell Proteomics. 2011;10(3):M110 001198.
34.	Yang W, Di Vizio D, Kirchner M, Steen H, Freeman MR. Proteome scale characterization of human s-acylated proteins in lipid raft-enriched and non-raft membranes. Mol Cell Proteomics. 2010;9(1):54-70.
35.	Yount JS, Moltedo B, Yang YY, et al. Palmitoylome profiling reveals s-palmitoylation-dependent antiviral activity of ifitm3. Nat Chem Biol. 2010;6(8):610-614.
36.	Zhang J, Planey SL, Ceballos C, Stevens SM, Jr., Keay SK, Zacharias DA. Identification of ckap4/p63 as a major substrate of the palmitoyl acyltransferase dhhc2, a putative tumor suppressor, using a novel proteomics method. Mol Cell Proteomics. 2008;7(7):1378-1388.
37.	Zhang W, Trible RP, Samelson LE. Lat palmitoylation: Its essential role in membrane microdomain targeting and tyrosine phosphorylation during t cell activation. Immunity. 1998;9(2):239-246.
